# Supplementary material for: Changes in supramolecular organization of cyanobacterial thylakoid membrane complexes in response to far-red light photoacclimation
Source: Sci Adv. 2022 Feb 9;8(6):eabj4437. doi: 10.1126/sciadv.abj4437 (PMC8827656; doi:10.1126/sciadv.abj4437)
Supplement: Supplementary file 2 — Data S1 to S2 [file sciadv.abj4437_data_s1_and_s2.zip]

Archive with 2 entries (2 files):
- sciadv.abj4437_data_s1.xlsx
- sciadv.abj4437_data_s2.xlsx
