# Supplementary material for: Changes in supramolecular organization of cyanobacterial thylakoid membrane complexes in response to far-red light photoacclimation
Source: Sci Adv. 2022 Feb 9;8(6):eabj4437. doi: 10.1126/sciadv.abj4437 (PMC8827656; doi:10.1126/sciadv.abj4437)
Supplement: Supplementary file 2 — Data S1 to S2 [file sciadv.abj4437_data_s1_and_s2.zip › sciadv.abj4437_data_s1.xlsx]

## Sheet: Data Set S1
		White light				Far red light
Protein IDs		Rep 1	Rep 2	Rep 3		Rep 1	Rep 2	Rep 3		-log(10) p-value	Difference (FRL-WL)	Significance (p < 0.05)
tr|K9TRY9 CO2hydrationprotein GN=Chro_0060		-11.2479	-11.3272	-11.2421		-13.0785	-12.3077	-12.5683		2.42371	-1.3791	+
tr|K9TS22 Putativephytochromesensorprotein GN=Chro_0095		-16.5392	-16.6894	-16.6747		-16.5771	-16.8513	-17.0515		0.589599	-0.192191
tr|K9TS63 PhosphateABCtransportersubstrate-bindingprotein,PhoTfamily GN=Chro_0131		-19.0592	-19.2354	-19.2286		-9.99976	-10.0476	-10.2101		7.32072	9.08862	+
tr|K9TS85 Methyltransferasetype12 GN=Chro_0151		-13.5967	-15.2923	-15.184		-16.62	-17.2112	-15.7512		1.2444	-1.83645	+
tr|K9TSA4 DNA-directedRNApolymerasesubunitalpha GN=rpoA		-15.9402	-16.0843	-16.0677		-12.3651	-13.0487	-12.2473		3.78323	3.47703	+
tr|K9TSB5 50SribosomalproteinL6 GN=rplF		-15.7016	-15.8431	-15.8258		-15.158	-15.3506	-15.2235		2.79037	0.54607	+
tr|K9TSC2 30SribosomalproteinS17 GN=rpsQ		-18.1023	-18.2687	-18.2589		-14.1156	-13.3137	-14.0724		4.09796	4.37608	+
tr|K9TSD4 NAD(P)H-quinoneoxidoreductasesubunitN GN=ndhN		-9.12265	-9.5111	-9.50481		-10.3387	-10.4055	-10.367		2.79967	-0.990891	+
tr|K9TSK1 NAD-dependentepimerase/dehydratase GN=Chro_0222		-13.6668	-13.7874	-13.7636		-14.7942	-14.0843	-14.0938		1.15577	-0.584822
tr|K9TSL9 Glycine--tRNAligasebetasubunit GN=glyS		-16.6552	-16.8066	-16.7923		-18.1224	-18.2448	-17.1188		1.39558	-1.07733	+
tr|K9TSN5 Uncharacterizedprotein GN=Chro_0262		-17.3049	-17.463	-17.4507		-14.5888	-14.6011	-14.6467		6.08646	2.79396	+
tr|K9TSS1 Uncharacterizedprotein GN=Chro_0305		-8.08446	-8.10893	-9.32513		-9.05503	-9.0474	-8.89943		0.527269	-0.494441
tr|K9TSU7 Uncharacterizedprotein GN=Chro_0335		-10.6797	-10.6084	-10.8531		-9.59784	-9.65309	-9.60927		3.90012	1.09369	+
tr|K9TSV9 6-phosphogluconatedehydrogenase,decarboxylating GN=Chro_0350		-16.1943	-16.341	-16.3252		-12.7315	-13.4883	-12.8758		3.79129	3.25499	+
tr|K9TSX3 Branched-chain-amino-acidaminotransferase GN=ilvE		-16.2128	-16.3596	-16.3439		-15.0705	-15.4362	-15.2665		3.08764	1.04767	+
tr|K9TSY6 PhotosystemIreactioncentersubunitXII GN=psaM		-16.3878	-16.5365	-16.5213		-10.93	-11.0548	-10.9282		6.98622	5.51087	+
tr|K9TT41 DNA-directedRNApolymerasesubunitbeta GN=rpoB		-17.359	-17.5177	-17.5055		-14.4803	-14.0289	-14.2478		4.66872	3.20836	+
tr|K9TT49 Uncharacterizedprotein GN=Chro_0026		-15.9728	-15.3445	-15.7362		-15.1208	-14.3475	-15.1946		1.14593	0.796898	+
tr|K9TT62 30SribosomalproteinS5 GN=rpsE		-16.1565	-16.3027	-15.0101		-13.7032	-13.6317	-13.5268		2.2295	2.20254	+
tr|K9TT70 30SribosomalproteinS3 GN=rpsC		-18.9313	-19.1062	-16.2868		-12.373	-12.0178	-11.9082		2.5419	6.00842	+
tr|K9TT71 Nicotinatephosphoribosyltransferase GN=Chro_0046		-14.1353	-14.0823	-14.7471		-13.974	-14.1233	-14.3391		0.300289	0.176053
tr|K9TT74 Filamentoushemagglutininfamilyoutermembraneprotein GN=Chro_0486		-18.0984	-18.2647	-19.099		-11.6444	-11.4892	-11.6025		4.60313	6.90864	+
tr|K9TT75 50SribosomalproteinL4 GN=rplD		-17.1786	-17.3354	-18.2549		-15.4339	-17.9738	-15.4637		0.647903	1.29919
tr|K9TT96 TPRrepeat-containingprotein GN=Chro_0511		-16.5424	-16.8327	-17.0584		-17.9762	-20.5115	-16.8196		0.669796	-1.62461
tr|K9TT99 CarbohydrateABCtransporterATP-bindingprotein,CUT1family GN=Chro_0076		-17.0749	-17.2306	-17.3227		-15.2777	-16.2442	-15.4882		2.15397	1.53938	+
tr|K9TTB0 Uncharacterizedprotein GN=Chro_0526;tr|K9TWP9|K9TWP9 Methyltransferasetype11 GN=Chro_1267		-12.5913	-12.1443	-12.5334		-20.5174	-17.3706	-17.9738		2.50415	-6.19758	+
tr|K9TTB3 ArseniteeffluxATP-bindingproteinArsA GN=Chro_0091		-17.1894	-17.3463	-17.2176		-16.02	-17.6209	-17.841		0.0541522	0.0904757
tr|K9TTE7 AAAATPasecentraldomainprotein GN=Chro_0255		-15.9985	-16.1431	-17.3336		-17.8404	-17.4735	-16.6517		0.686819	-0.830134
tr|K9TTF4 NAD(P)transhydrogenasesubunitbeta GN=Chro_0265		-14.2871	-14.4295	-15.6034		-17.3722	-17.1302	-20.5288		1.41889	-3.57039	+
tr|K9TTG4 Twocomponenttranscriptionalregulator,LuxRfamily GN=Chro_0586		-16.6454	-16.7967	-16.1267		-16.5972	-16.558	-17.3665		0.405217	-0.317597
tr|K9TTH5 Allophycocyaninalpha-Bsubunitapoprotein GN=Chro_0290		-14.346	-14.3305	-14.3894		-11.1817	-11.1621	-11.1166		7.57515	3.20181	+
tr|K9TTJ3 30SribosomalproteinS11 GN=rpsK		-16.3221	-16.47	-16.7824		-14.2052	-19.5479	-14.6099		0.0829183	0.403796
tr|K9TTJ8 ProteintranslocasesubunitSecY GN=secY		-13.4119	-13.9652	-13.3614		-14.9729	-13.8083	-14.4383		0.999307	-0.826985
tr|K9TTK2 Uncharacterizedprotein GN=Chro_0323		-9.76866	-9.60264	-9.76098		-9.97786	-9.89174	-9.91121		1.6426	-0.216177
tr|K9TTK9 HemerythrinHHEcationbindingdomainprotein GN=Chro_0333		-16.1394	-16.2854	-16.4546		-12.396	-12.3743	-12.2009		5.45287	3.9694	+
tr|K9TTL2 SuccinatedehydrogenasesubunitA GN=Chro_0631		-16.6116	-16.7625	-16.2695		-17.2477	-15.5618	-17.9639		0.199507	-0.37662
tr|K9TTL6 50SribosomalproteinL2 GN=rplB		-17.2043	-17.3614	-16.748		-14.0155	-14.5305	-14.0688		3.52728	2.89964	+
tr|K9TTM4 AlcoholdehydrogenaseGroESdomainprotein GN=Chro_0641		-17.4677	-17.6275	-17.3488		-13.8427	-14.0403	-14.3844		4.35318	3.39217	+
tr|K9TTN0 SPFHdomain,Band7familyprotein GN=Chro_0358		-17.2647	-17.4224	-17.6157		-14.8671	-14.6869	-14.8343		4.66012	2.63814	+
tr|K9TTP1 Short-chaindehydrogenase/reductaseSDR GN=Chro_0203		-17.8108	-17.9741	-17.4099		-15.1814	-15.1585	-14.859		3.761	2.66531	+
tr|K9TTP6 Mammaliancellentryrelateddomainprotein GN=Chro_0666		-18.5029	-18.6734	-16.2172		-16.9401	-14.9876	-16.4753		0.776951	1.66351
tr|K9TTP7 Uncharacterizedprotein GN=Chro_0378		-12.9336	-12.9118	-12.8288		-12.746	-13.6257	-12.8397		0.253109	-0.179042
tr|K9TTQ1 Asparaginase GN=Chro_0383		-17.8318	-17.9954	-17.9634		-14.9899	-15.5989	-14.2934		2.83746	2.96943	+
tr|K9TTS7 Highlightinducibleprotein GN=Chro_0415		-16.9134	-13.74	-18.6648		-13.0787	-13.1494	-12.4146		1.14607	3.55848	+
tr|K9TTT2 UPF0145proteinChro_0420 GN=Chro_0420		-16.0508	-17.0674	-17.9847		-11.9609	-12.9709	-11.7492		2.69015	4.80734	+
tr|K9TTT4 Alanine--tRNAligase GN=alaS		-17.5517	-16.196	-17.0539		-17.3491	-17.9158	-18.1899		0.882228	-0.884409
tr|K9TTV6 Membraneproteininsertase,YidC/Oxa1family GN=Chro_0258		-9.88573	-9.99294	-9.9775		-10.2453	-10.4027	-10.3008		2.51289	-0.36422	+
tr|K9TTV7 HtrA2peptidase GN=Chro_0451		-15.6651	-17.7123	-16.1797		-15.561	-15.6714	-15.6437		0.657011	0.893716
tr|K9TTW4 ABC-1domain-containingprotein GN=Chro_0456		-15.6565	-16.8953	-15.9645		-17.6686	-17.8411	-17.4917		1.74681	-1.49504	+
tr|K9TTZ6 Zeta-carotenedesaturase,three-stepphytoenedesaturase GN=Chro_0494		-15.7776	-15.8063	-17.7008		-16.0852	-16.0817	-16.5475		0.104551	0.190078
tr|K9TU16 Transaldolase GN=tal		-16.5634	-15.7976	-15.7888		-17.1315	-15.0811	-15.9528		0.00261323	-0.00517686
tr|K9TU20 MonooxygenaseFAD-bindingprotein GN=Chro_0761		-16.8187	-15.9199	-15.7801		-14.545	-14.7091	-14.0491		1.9861	1.73854	+
tr|K9TU67 ConservedTMhelixrepeat-containingprotein GN=Chro_0559		-10.61	-10.3439	-10.3171		-10.5785	-10.568	-10.5869		0.756868	-0.154185
tr|K9TU74 UspAdomain-containingprotein GN=Chro_0826		-18.1183	-16.7139	-15.9028		-15.5808	-18.0906	-15.0241		0.233391	0.67985
tr|K9TU79 Uncharacterizedprotein GN=Chro_0002		-9.20605	-8.90889	-9.02203		-10.1638	-10.3185	-10.0431		3.18112	-1.12947	+
tr|K9TU83 Uncharacterizedprotein GN=Chro_0007		-17.178	-16.9718	-16.6992		-14.1124	-13.7884	-14.2811		3.87189	2.88902	+
tr|K9TU95 10kDachaperonin GN=groS		-15.7557	-14.614	-14.2436		-10.4888	-10.5034	-10.4554		3.18863	4.3886	+
tr|K9TU98 Uncharacterizedprotein GN=Chro_0589		-9.91786	-9.85424	-9.84429		-10.7989	-10.9058	-10.5909		3.14185	-0.893103	+
tr|K9TUA0 50SribosomalproteinL22 GN=rplV		-16.4649	-18.2848	-16.958		-14.068	-14.2479	-17.1245		0.859922	2.08908
tr|K9TUA1 Uncharacterizedprotein GN=Chro_0022		-17.6522	-17.3347	-18.275		-19.5525	-18.7448	-18.9973		1.67491	-1.34418	+
tr|K9TUB9 DNA-directedRNApolymerasesubunitgamma GN=rpoC1		-15.7588	-15.8978	-17.322		-14.8674	-14.7182	-14.8976		1.39066	1.49851	+
tr|K9TUC3 Uncharacterizedprotein GN=Chro_0047		-8.67665	-8.69205	-8.46526		-8.80751	-8.9791	-9.28023		1.23457	-0.410961
tr|K9TUD4 3-oxoacyl-(Acyl-carrier-protein)reductase GN=Chro_0471		-16.1606	-16.6143	-15.8807		-15.4777	-14.4335	-14.1694		1.55062	1.52499	+
tr|K9TUE3 Glucose-1-phosphateadenylyltransferase GN=glgC		-17.8603	-17.8139	-16.5994		-15.1695	-15.735	-14.629		1.89983	2.24676	+
tr|K9TUG4 PhotosystemonePsaX GN=Chro_0654		-7.85471	-7.86802	-7.72474		-12.3169	-9.4433	-12.2914		1.68207	-3.53469	+
tr|K9TUH4 PhotosystemIIproteinD1 GN=psbA		-12.0582	-12.132	-11.9826		-12.4983	-12.5217	-12.4741		3.20442	-0.440428	+
tr|K9TUJ0 GlutathioneS-transferasedomainprotein GN=Chro_0112		-15.8264	-15.9009	-17.8027		-14.6261	-13.4683	-14.6308		1.40294	2.26823	+
tr|K9TUJ3 S-layerdomain-containingprotein GN=Chro_0973		-12.1014	-11.8849	-11.5683		-11.265	-10.9117	-10.9017		1.87095	0.825409	+
tr|K9TUL7 Uncharacterizedprotein GN=Chro_0304		-14.9219	-16.3069	-15.8837		-14.8942	-13.7824	-19.5586		0.0722073	-0.374226
tr|K9TUL8 Uncharacterizedprotein GN=Chro_0138		-7.58782	-7.11851	-7.26547		-8.06385	-8.35216	-8.18167		2.24653	-0.875295	+
tr|K9TUM1 Enoyl-[acyl-carrier-protein]reductase[NADH] GN=Chro_0552		-17.2462	-18.0242	-16.291		-14.0924	-14.678	-14.1133		2.24182	2.89258	+
tr|K9TUM2 TrkA-Ndomainprotein GN=Chro_0309		-18.4777	-15.9692	-18.0136		-14.3354	-13.9652	-13.7831		1.92957	3.45893	+
tr|K9TUM3 Microcompartmentsprotein GN=Chro_1009		-15.999	-15.0554	-15.9523		-12.554	-12.5519	-12.5648		3.27268	3.112	+
tr|K9TUP3 Phycobilisomecore-membranelinkerprotein GN=Chro_1035		-17.3307	-17.4037	-15.0356		-6.8328	-6.98225	-6.93663		3.61701	9.67278	+
tr|K9TUP5 Biotincarboxylase,acetyl-CoAcarboxylasecarboxyltransferasesubunitalpha GN=Chro_0577		-16.5503	-18.6479	-17.3912		-15.8609	-17.6265	-16.4957		0.471202	0.868782
tr|K9TUP6 50SribosomalproteinL13 GN=rplM		-16.9873	-16.1437	-18.6392		-13.3835	-13.5524	-13.5564		2.16019	3.75932	+
tr|K9TUQ2 30SribosomalproteinS13 GN=rpsM		-17.1104	-17.4891	-16.1272		-15.0796	-15.2254	-14.1375		1.77494	2.0947	+
tr|K9TUR3 50SribosomalproteinL5 GN=rplE		-17.1415	-16.7006	-17.4768		-14.7262	-14.6604	-15.0478		3.07599	2.29486	+
tr|K9TUR8 50SribosomalproteinL16 GN=rplP		-16.3796	-17.1421	-16.6859		-18.0932	-13.5112	-13.2954		0.487423	1.76933
tr|K9TUU0 Uncharacterizedprotein GN=Chro_0759		-10.2207	-10.0715	-10.2104		-11.0475	-10.8516	-10.8625		3.15463	-0.752966	+
tr|K9TUU4 Phosphoglyceratekinase GN=pgk		-14.1049	-13.697	-14.4048		-9.99751	-10.0039	-10.007		4.41769	4.06609	+
tr|K9TUV2 Cyanobacterialporin GN=Chro_0406		-8.25588	-8.37695	-8.30737		-8.83784	-9.08884	-8.9219		2.83385	-0.636127	+
tr|K9TUY5 Ycf66familyprotein GN=Chro_0814		-9.42956	-10.2848	-10.7123		-11.5823	-11.5662	-11.568		1.71574	-1.42992	+
tr|K9TUY6 Short-chaindehydrogenase/reductaseSDR GN=Chro_0662		-16.5561	-17.2665	-17.1288		-18.7483	-19.025	-15.0615		0.184819	-0.62781
tr|K9TUY8 D-3-phosphoglyceratedehydrogenase GN=Chro_0819		-16.8162	-17.2979	-17.2535		-11.855	-11.6916	-11.7555		5.31331	5.35517	+
tr|K9TUZ8 PeptidaseM1membranealanineaminopeptidase GN=Chro_0458		-17.6299	-16.5282	-17.285		-16.1399	-16.5038	-16.2648		1.16016	0.844847	+
tr|K9TUZ9 Cytochromecoxidasesubunit1 GN=Chro_0829		-17.4249	-16.7065	-16.513		-15.0351	-13.5874	-13.5616		2.13532	2.82009	+
tr|K9TV01 Transketolasecentralregion GN=Chro_0464		-18.3333	-16.9692	-16.6918		-17.2016	-15.94	-17.2021		0.346096	0.550213
tr|K9TV05 Uncharacterizedprotein GN=Chro_0259		-12.3761	-11.1902	-12.1217		-10.457	-10.5825	-10.5883		1.69201	1.35339	+
tr|K9TV15 NAD(P)H-quinoneoxidoreductasesubunit2 GN=ndhB		-14.1654	-14.3038	-14.2137		-13.8398	-15.843	-15.8029		0.635958	-0.934269
tr|K9TV23 Glutamate-1-semialdehyde2,1-aminomutase GN=hemL		-16.3208	-17.7914	-16.9554		-13.2313	-12.8344	-12.8602		3.09226	4.04723	+
tr|K9TV35 Uncharacterizedprotein GN=Chro_0495		-8.77811	-8.88351	-8.97879		-8.85296	-8.99341	-8.65488		0.151817	0.0463842
tr|K9TV44 Orotatephosphoribosyltransferase GN=pyrE		-17.2057	-17.5843	-17.7801		-15.9251	-15.6513	-18.0914		0.540754	0.967457
tr|K9TV49 DNAgyrasesubunitB GN=gyrB		-16.7403	-18.502	-17.5724		-16.3559	-17.2553	-16.0633		0.7748	1.04676
tr|K9TV51 NitrateABCtransporter,innermembranesubunit GN=Chro_0903		-15.1044	-16.4687	-18.4929		-15.3892	-15.6948	-18.7501		0.0176434	0.0773385
tr|K9TV59 Ribose-5-phosphateisomeraseA GN=rpiA		-17.1229	-17.3628	-16.4533		-12.5034	-12.6426	-12.566		4.0525	4.40898	+
tr|K9TV74 Uncharacterizedprotein GN=Chro_0535		-10.6173	-10.7066	-10.632		-10.0095	-10.1014	-10.0529		4.00526	0.597416	+
tr|K9TVB0 ABC-1domain-containingprotein GN=Chro_0767		-16.518	-15.9212	-16.2483		-16.7386	-16.9816	-17.1578		1.58809	-0.730176	+
tr|K9TVB1 Phosphoribulokinase GN=Chro_0976		-16.9988	-16.8926	-17.3501		-11.8248	-12.0402	-11.576		4.97314	5.26688	+
tr|K9TVB5 PhotosystemIiron-sulfurcenter GN=psaC		-3.64523	-3.62055	-3.5906		-4.77238	-4.84492	-4.89725		5.18305	-1.21939	+
tr|K9TVC2 Ferredoxin-likeprotein GN=Chro_0585		-17.0399	-15.2398	-16.8785		-14.9807	-15.239	-17.6241		0.161516	0.438115
tr|K9TVD0 Uncharacterizedprotein GN=Chro_0414		-10.3908	-10.3034	-10.2501		-9.01276	-9.11164	-9.19274		4.27571	1.20907	+
tr|K9TVD7 Uncharacterizedprotein GN=Chro_1002		-15.582	-17.2791	-15.2205		-13.405	-13.6167	-13.4165		1.78933	2.5478	+
tr|K9TVE3 Carbonatedehydratase GN=Chro_1007		-15.5023	-14.1179	-15.4762		-12.495	-12.3064	-12.2925		2.3505	2.66749	+
tr|K9TVE6 Isoleucine--tRNAligase GN=ileS		-16.4385	-17.1537	-17.2662		-15.5269	-15.414	-17.1955		0.649397	0.907327
tr|K9TVF3 PhotosystemIP700chlorophyllaapoproteinA2 GN=psaB		-16.4448	-17.1953	-17.1404		-8.83171	-8.804	-8.68237		5.30718	8.15414	+
tr|K9TVF4 Cytochromec-550 GN=psbV		-11.1774	-11.4412	-11.5833		-7.34287	-7.42077	-7.36552		5.31001	4.02425	+
tr|K9TVG6 DNA-directedRNApolymerasesubunitbeta' GN=rpoC2		-16.9755	-15.7223	-17.1822		-14.6214	-15.1322	-14.7745		1.68588	1.78398	+
tr|K9TVG8 Allophycocyaninbetasubunitapoprotein GN=Chro_1033		-17.3061	-13.2412	-13.3054		-3.47921	-3.48653	-3.53501		2.93281	11.1173	+
tr|K9TVH2 PhotosystemIICP43reactioncenterprotein GN=psbC		-9.85442	-8.44945	-8.46926		-5.70927	-5.74305	-5.73813		2.62787	3.19422	+
tr|K9TVH4 Uncharacterizedprotein GN=Chro_0630		-15.9368	-11.2035	-7.59838		-8.51999	-8.61593	-8.38555		0.564982	3.07243
tr|K9TVH9 UspAdomain-containingprotein GN=Chro_0635		-16.3975	-16.5877	-15.7046		-12.6878	-12.9412	-13.1041		3.45239	3.31886	+
tr|K9TVI9 60kDachaperonin GN=groL		-14.6571	-14.6011	-14.5929		-11.1852	-11.1312	-11.3547		5.95758	3.39337	+
tr|K9TVJ1 MolybdopterinsynthasesubunitMoaD GN=Chro_1311		-17.3047	-16.594	-16.5727		-13.2147	-12.0603	-12.9402		3.19105	4.08537	+
tr|K9TVJ8 TetratricopeptideTPR_1repeat-containingprotein GN=Chro_0482		-15.7088	-17.1302	-16.579		-12.1426	-12.1917	-10.832		2.83963	4.75059	+
tr|K9TVM2 Ribose-phosphatepyrophosphokinase GN=prs		-16.6115	-17.4642	-17.1169		-16.8018	-17.645	-16.7083		0.0106446	0.0125065
tr|K9TVM8 Sucrosephosphatase GN=Chro_0680		-15.98	-16.0808	-17.4519		-15.6435	-15.3804	-17.6428		0.119861	0.281979
tr|K9TVR0 Nucleoside-bindingprotein GN=Chro_0543		-18.0006	-16.5462	-16.0642		-15.0147	-15.5809	-15.5571		1.14445	1.48611	+
tr|K9TVR5 Adenylosuccinatelyase GN=Chro_0548		-15.9619	-17.4628	-16.531		-16.5155	-16.6133	-16.6921		0.0344975	0.0449394
tr|K9TVS1 Transcriptionalregulator,Crp/Fnrfamily GN=Chro_0553		-17.2316	-15.8504	-17.4504		-15.952	-16.341	-16.4472		0.498808	0.597371
tr|K9TVU3 Uncharacterizedprotein GN=Chro_1432		-16.408	-16.7625	-15.8331		-12.4251	-12.6381	-12.5797		3.7733	3.78684	+
tr|K9TVU8 60kDachaperonin GN=groL		-11.965	-11.9521	-12.3986		-10.35	-10.4194	-10.2655		3.48315	1.7603	+
tr|K9TVV7 (1->4)-alpha-D-glucanbranchingenzyme GN=Chro_1000		-15.7835	-16.1244	-16.748		-16.1475	-15.6936	-16.7566		0.0153595	0.0193675
tr|K9TVV9 Translationelongationfactor2(EF-2/EF-G) GN=Chro_0593		-16.1306	-16.3143	-16.5458		-15.7152	-15.199	-15.2156		1.99615	0.953592	+
tr|K9TVW4 ATP-dependentzincmetalloproteaseFtsH GN=ftsH		-10.0169	-10.0656	-10.3056		-10.908	-11.1051	-11.0232		2.94509	-0.882714	+
tr|K9TVW7 Microcompartmentsprotein GN=Chro_1010		-16.3084	-12.7487	-14.7199		-11.1522	-10.7073	-10.795		1.6312	3.70748	+
tr|K9TVX5 Uncharacterizedprotein GN=Chro_0608		-16.8663	-18.1659	-12.0135		-12.8248	-12.7162	-12.6927		0.717107	2.93736
tr|K9TVY3 Uncharacterizedprotein GN=Chro_1473		-18.329	-16.1061	-16.1079		-17.6284	-13.7207	-13.6527		0.540702	1.84709
tr|K9TVY6 PhotosystemIIproteinD1 GN=psbA;tr|K9TUP0|K9TUP0 Photosystemq(B)protein GN=Chro_1030		-11.0603	-11.094	-13.3839		-6.78895	-6.7482	-6.76547		2.56458	5.07851	+
tr|K9TVZ1 Phycocyanin GN=Chro_1036		-14.6806	-17.3889	-18.1558		-8.33222	-8.31715	-8.26741		2.87856	8.43618	+
tr|K9TVZ5 PhotosystemIIphosphoproteinPsbH GN=Chro_1041		-17.1346	-16.5568	-16.0896		-4.44651	-4.64317	-4.54496		5.59608	12.0488	+
tr|K9TVZ8 Uncharacterizedprotein GN=Chro_1488		-8.16278	-8.25916	-8.47381		-7.95777	-8.01941	-8.03307		1.44681	0.295168
tr|K9TW02 PhotosystemIassemblyproteinYcf4 GN=ycf4		-12.6064	-12.6624	-12.5636		-11.1541	-10.9966	-11.0501		5.03894	1.54389	+
tr|K9TW08 Zincmetalloprotease GN=Chro_1498		-13.9664	-14.2945	-13.9346		-13.3952	-13.5038	-14.1274		0.694874	0.389703
tr|K9TW16 ChromophorelyaseCpcT/CpeT GN=cpcT		-17.8903	-15.9258	-17.3764		-15.0709	-16.2816	-17.8203		0.272812	0.673228
tr|K9TW20 Cyanophycinase GN=Chro_1067		-16.0405	-16.4562	-16.5417		-15.7001	-15.8144	-18.805		0.155375	-0.426989
tr|K9TW21 Isoamylase GN=Chro_1513		-16.6655	-17.0198	-15.9088		-16.1539	-17.5408	-16.8956		0.254876	-0.332093
tr|K9TW26 Uncharacterizedprotein GN=Chro_0820		-9.63957	-11.0093	-9.47745		-10.053	-10.1159	-10.0269		0.0157901	-0.0231749
tr|K9TW34 Cytochromecoxidasesubunit2 GN=Chro_0830		-16.1997	-12.5562	-16.4408		-11.8141	-11.7915	-11.7274		1.22877	3.28789	+
tr|K9TW41 UspAdomain-containingprotein GN=Chro_1093		-18.1283	-18.4977	-17.0062		-11.9967	-12.3012	-11.9995		3.63718	5.77826	+
tr|K9TW88 NitrateABCtransporter,ATPasesubunitsCandD GN=Chro_0904		-16.4621	-14.8116	-18.4886		-17.2645	-17.8213	-17.4342		0.355487	-0.919234
tr|K9TW93 Uncharacterizedprotein GN=Chro_1294		-10.4112	-10.6122	-10.6093		-17.647	-11.5346	-11.6676		0.693898	-3.07217
tr|K9TWA7 Cyanobacterialporin GN=Chro_0929		-16.7362	-17.2909	-14.7911		-16.3348	-15.6476	-15.3509		0.240272	0.494976
tr|K9TWC9 Putativepterin-4-alpha-carbinolaminedehydratase GN=Chro_1339		-17.2609	-18.0545	-17.2781		-15.1541	-14.5559	-17.5857		0.852231	1.7659
tr|K9TWD6 ElongationfactorTs GN=tsf;REV__tr|K9U010|K9U010 ATPaseAAA-2domainprotein GN=Chro_2077		-14.6489	-16.1856	-18.044		-10.2985	-10.4668	-10.4914		2.40374	5.87395	+
tr|K9TWE0 NAD(P)H-quinoneoxidoreductasesubunitH GN=ndhH		-11.0474	-10.8157	-10.9102		-12.469	-12.4611	-12.5236		4.6183	-1.56015	+
tr|K9TWE5 Uncharacterizedprotein GN=Chro_0972		-7.96516	-7.94707	-8.04141		-7.56676	-7.5042	-7.47965		3.56451	0.467679	+
tr|K9TWH1 Quinoproteinglucosedehydrogenase GN=Chro_1217		-13.268	-14.8975	-13.1931		-17.8235	-18.7993	-20.3991		2.2985	-5.2211	+
tr|K9TWJ0 PhotosystemIP700chlorophyllaapoproteinA1 GN=psaA		-14.2267	-16.817	-13.9021		-7.42327	-7.78273	-7.46276		2.87618	7.4257	+
tr|K9TWJ9 Filamentoushemagglutininfamilyoutermembraneprotein GN=Chro_0813		-16.3299	-16.3464	-16.1693		-16.7974	-16.4294	-17.443		0.943161	-0.608052
tr|K9TWK3 Phycocyanin GN=Chro_1034		-16.7484	-18.2949	-16.8027		-7.47418	-7.79776	-7.75223		4.30767	9.60729	+
tr|K9TWK6 PhotosystemIICP47reactioncenterprotein GN=psbB		-8.38793	-8.43426	-8.37034		-5.9379	-6.02285	-5.9524		6.71843	2.42646	+
tr|K9TWK7 PhotosystemIIoxygenevolvingcomplexproteinPsbP GN=Chro_1705		-10.9655	-11.1459	-10.9555		-10.3211	-10.4906	-10.3612		2.84972	0.631291	+
tr|K9TWL0 SignalpeptidaseI GN=Chro_1044		-17.7281	-16.6115	-16.3306		-14.8436	-13.8928	-14.4269		2.1032	2.5023	+
tr|K9TWM0 Putativetranscriptionalregulator,Crp/FnrfamilywithPAS/PACsensor GN=Chro_1237		-18.4733	-16.8884	-18.2852		-17.68	-17.9774	-19.5546		0.272701	-0.521713
tr|K9TWM8 ChaperoneproteinDnaJ GN=dnaJ		-14.2148	-14.3407	-14.3979		-14.7568	-13.9808	-14.1268		0.0413486	0.0296548
tr|K9TWN4 ProteinRecA GN=recA		-16.4789	-17.4186	-13.235		-12.4569	-12.3712	-12.1777		1.24788	3.37554	+
tr|K9TWN7 Rhodanesedomainprotein GN=Chro_1252		-12.8637	-12.9838	-12.7113		-14.9209	-14.2862	-14.1257		2.47204	-1.59128	+
tr|K9TWP1 ProteintranslocasesubunitSecD GN=secD		-12.4147	-11.8778	-12.0876		-12.3325	-12.2187	-12.3352		0.451947	-0.168798
tr|K9TWP4 Glycerol-3-phosphateacyltransferase GN=plsY		-18.3949	-16.4779	-16.5966		-14.8832	-14.8462	-15.0299		1.63978	2.2367	+
tr|K9TWQ6 Glycosyltransferasefamily2 GN=Chro_1277		-17.0124	-15.0366	-16.8743		-18.8029	-17.5883	-18.622		1.285	-2.02996	+
tr|K9TWR5 Bicarbonatetransportsystemsubstrate-bindingprotein GN=Chro_0902		-13.6087	-12.8845	-14.0335		-13.086	-13.1075	-12.9453		0.611952	0.462637
tr|K9TWR8 30SribosomalproteinS14 GN=rpsN		-17.4292	-16.9008	-17.4061		-12.232	-20.3827	-18.5169		0.0273601	0.201477
tr|K9TWT0 Maltooligosyltrehalosesynthase GN=Chro_1511		-15.9959	-17.8906	-16.4625		-16.765	-19.5439	-18.633		0.70027	-1.53097
tr|K9TWT2 L-threoninesynthase GN=Chro_1312		-16.4657	-18.6435	-16.8867		-17.5902	-16.0717	-17.4256		0.135867	0.302813
tr|K9TWT4 Sodium/protonantiporterNhaS3,CPA2family GN=Chro_1750		-12.6921	-16.6284	-12.8647		-15.1816	-15.4412	-18.0815		0.616346	-2.17303
tr|K9TWV0 Uncharacterizedprotein GN=Chro_1765		-16.6857	-18.5642	-17.8796		-16.7654	-16.7612	-17.7536		0.408549	0.616414
tr|K9TWW1 NAD-dependentepimerase/dehydratase GN=Chro_0955		-17.5065	-17.1675	-18.6348		-12.7098	-13.6314	-13.8882		2.8046	4.35984	+
tr|K9TWY0 Aspartate-semialdehydedehydrogenase GN=asd		-15.8569	-17.5886	-16.6135		-17.0019	-16.8725	-16.1749		0.00185329	0.00319767
tr|K9TWY5 Ferredoxin--NADPreductase GN=Chro_0975		-14.063	-13.4594	-12.2043		-11.5671	-12.1971	-12.0096		1.0707	1.31762	+
tr|K9TWZ1 Uncharacterizedprotein GN=Chro_1377		-14.5169	-12.9568	-14.4616		-15.7001	-14.0874	-14.0898		0.364625	-0.647333
tr|K9TX16 PhotosystemIImanganese-stabilizingproteinPsbO GN=Chro_1402		-5.4688	-5.50892	-5.44476		-5.02081	-5.10667	-5.06552		3.71971	0.409828	+
tr|K9TX29 PhotosystemIreactioncentresubunitXIPsaL GN=Chro_1017		-17.8761	-16.1405	-18.5553		-4.4155	-4.4057	-4.48677		4.27006	13.088	+
tr|K9TX34 Peptidyl-prolylcis-transisomerase GN=Chro_1215		-12.9915	-12.9852	-13.2052		-11.1134	-10.7207	-10.7104		3.89805	2.21245	+
tr|K9TX42 Phycocyanin GN=Chro_1032		-16.9917	-16.6151	-17.1543		-5.07607	-5.0006	-5.03454		6.69304	11.8833	+
tr|K9TX47 PhotosystemIID2protein GN=psbD		-7.28502	-7.2026	-7.2279		-5.44091	-5.43418	-5.37708		6.26042	1.82112	+
tr|K9TX49 Cyanobacterialporin GN=Chro_1438		-5.31853	-5.39802	-5.17442		-5.45908	-5.46667	-5.40863		1.02144	-0.147803
tr|K9TX53 TonB-dependentsiderophorereceptor GN=Chro_1891		-14.6573	-14.4206	-14.4847		-14.5239	-15.4392	-15.8332		0.87966	-0.744573
tr|K9TX74 Uncharacterizedprotein GN=Chro_1916		-17.0471	-16.8374	-17.5766		-14.5217	-15.382	-15.3565		2.34937	2.06699	+
tr|K9TX79 Uncharacterizedprotein GN=Chro_1235		-17.0442	-17.6667	-16.1241		-13.0762	-13.4452	-13.6085		2.77484	3.56835	+
tr|K9TX89 Saccharopinedehydrogenase GN=Chro_1245		-17.6168	-16	-16.6002		-16.1171	-16.0695	-15.4524		0.763032	0.859317
tr|K9TX90 Uncharacterizedprotein GN=Chro_1489		-9.49257	-9.3639	-9.46931		-7.31612	-7.36387	-7.3555		6.00643	2.09676	+
tr|K9TX99 Serine--tRNAligase GN=serS		-16.5856	-18.0401	-16.8232		-17.2557	-18.6176	-16.4452		0.137755	-0.289916
tr|K9TXA1 PhotosystemIIreactioncenterproteinL GN=psbL		-16.4919	-17.1466	-17.655		-10.4678	-10.504	-10.4018		4.40253	6.63998	+
tr|K9TXC0 Uncharacterizedprotein GN=Chro_1519		-17.0269	-17.2025	-15.9832		-15.3875	-14.8138	-15.2723		1.70773	1.57965	+
tr|K9TXC9 OutermembranetransportenergizationproteinExbB GN=Chro_1713		-11.5462	-11.5882	-11.2547		-13.2112	-12.8167	-13.2475		3.14649	-1.62877	+
tr|K9TXD0 Cyanobacterialporin GN=Chro_1529;tr|K9U7M4|K9U7M4 Cyanobacterialporin GN=Chro_5463		-16.8437	-15.6783	-15.5168		-16.0301	-16.5109	-15.6447		0.0339411	-0.0489508
tr|K9TXD9 Uncharacterizedprotein GN=Chro_1987		-17.7164	-17.1996	-18.0295		-14.4295	-14.1333	-14.0928		3.69214	3.43001	+
tr|K9TXE5 Uncharacterizedprotein GN=Chro_1310		-17.8128	-14.5321	-14.4838		-14.0724	-12.9217	-12.854		0.929107	2.32684	+
tr|K9TXF0 Uncharacterizedprotein GN=Chro_1315		-17.7994	-17.7782	-17.1333		-14.8505	-18.5132	-14.2828		0.556985	1.68809
tr|K9TXG4 PyruvatedehydrogenaseE1componentsubunitalpha GN=pdhA		-15.9428	-16.7363	-17.1894		-14.0235	-15.1953	-15.9222		1.11891	1.57581	+
tr|K9TXI8 Transketolasedomain-containingprotein GN=Chro_1743		-16.0523	-16.6417	-17.1865		-14.7191	-15.7882	-17.7074		0.233574	0.55524
tr|K9TXJ6 Uncharacterizedprotein GN=Chro_1192		-17.3017	-17.1821	-17.7668		-20.3884	-17.2334	-15.3194		0.0532463	-0.230153
tr|K9TXL6 PhotosystemIICP43reactioncenterprotein GN=psbC		-7.68406	-7.53477	-7.42697		-9.98344	-10.1143	-10.0136		5.10389	-2.48849	+
tr|K9TXL9 Uncharacterizedprotein GN=Chro_1400		-17.5277	-16.997	-16.7217		-19.5485	-12.3032	-12.2754		0.415337	2.37313
tr|K9TXN0 30SribosomalproteinS2 GN=rpsB		-17.2498	-15.8289	-16.6268		-12.7122	-13.1111	-12.9615		2.98212	3.64023	+
tr|K9TXP5 Uncharacterizedprotein GN=Chro_1431		-17.3624	-17.8788	-17.1689		-12.6048	-12.5352	-12.6253		4.66305	4.88158	+
tr|K9TXP7 PfkBdomainprotein GN=Chro_2105		-19.1672	-17.9762	-16.9833		-16.1915	-15.0958	-16.3699		1.35055	2.15649	+
tr|K9TXQ3 Cyanobacterialporin GN=Chro_1819		-14.2186	-17.9626	-14.3501		-13.8636	-13.0445	-12.7773		0.833739	2.28199
tr|K9TXQ7 PhotosystemIreactioncentersubunitXI GN=psaL		-4.39403	-4.36853	-4.47555		-7.24809	-7.32423	-7.28462		6.68917	-2.87295	+
tr|K9TXS3 CytochromeP450 GN=Chro_1248		-16.7059	-16.0868	-17.8678		-16.0531	-16.1433	-15.721		0.784634	0.914326
tr|K9TXS4 HeatshockproteinDnaJdomainprotein GN=Chro_1462		-13.2101	-13.1636	-13.1344		-14.4277	-14.6888	-14.4999		4.14596	-1.36946	+
tr|K9TXS5 PhotosystemIID2protein GN=psbD		-7.0614	-6.98007	-7.01556		-9.36936	-9.36629	-9.38047		7.19263	-2.35303	+
tr|K9TXS7 MonosaccharideABCtransportersubstrate-bindingprotein,CUT2family GN=Chro_1854		-15.9988	-13.881	-14.1357		-12.2382	-12.6045	-12.4343		1.5333	2.24614	+
tr|K9TXS9 Protein-exportmembraneproteinSecF GN=secF		-15.434	-11.9326	-11.8969		-12.303	-13.2796	-12.6321		0.104237	0.34957
tr|K9TXT2 All-trans-retinol13,14-reductase GN=Chro_1258		-15.8765	-16.1974	-17.9654		-14.4874	-14.6165	-14.6374		1.49274	2.09937	+
tr|K9TXU4 Short-chaindehydrogenase/reductaseSDR GN=Chro_1482		-16.7877	-17.4598	-17.9518		-18.6209	-15.8158	-17.5684		0.024482	0.0647491
tr|K9TXV0 CsbDfamilyprotein GN=Chro_1487		-18.035	-17.6881	-16.0702		-11.9689	-11.3766	-12.1268		2.9604	5.44034	+
tr|K9TXV2 Uncharacterizedprotein GN=Chro_1283		-8.28567	-8.26923	-8.23962		-8.06624	-8.1431	-8.1981		1.47554	0.129029
tr|K9TXV7 ChaperoneproteinDnaK GN=dnaKPE=2SV=1		-14.8723	-14.8692	-14.9234		-13.8469	-14.4826	-14.0447		1.80944	0.763556	+
tr|K9TXX4 Magnesium-protoporphyrinIXmonomethylester[oxidative]cyclase GN=acsF		-17.0241	-17.4073	-16.1812		-16.7858	-16.2646	-16.3352		0.442034	0.409009
tr|K9TXX7 Malto-oligosyltrehalosetrehalohydrolase GN=Chro_1512		-16.1166	-17.5211	-17.4475		-16.0208	-16.4801	-17.5594		0.204475	0.341606
tr|K9TXZ7 HistidinekinaseHAMPregiondomainprotein GN=Chro_2214		-16.2249	-19.3446	-17.6765		-16.1129	-15.1109	-15.089		1.12923	2.31109	+
tr|K9TY00 Rhoterminationfactordomainprotein GN=Chro_1338		-16.5853	-16.8578	-16.0293		-13.1518	-13.4324	-13.2114		3.62614	3.2256	+
tr|K9TY05 Transketolase GN=Chro_1741		-16.1484	-16.1434	-17.3948		-12.285	-12.4273	-12.3881		3.25452	4.19542	+
tr|K9TY11 Ycf48-likeprotein GN=Chro_1950		-11.9303	-11.5879	-11.566		-11.1791	-11.5256	-11.3347		1.05748	0.348266
tr|K9TY19 PhotosystemIP700chlorophyllaapoproteinA2 GN=psaB		-5.6537	-5.66791	-5.60615		-6.76379	-6.7482	-6.76606		6.25443	-1.11676	+
tr|K9TY20 Alpha/betahydrolasefoldprotein GN=Chro_1960		-13.9622	-14.411	-13.9487		-12.6174	-12.7742	-12.8946		2.84281	1.34522	+
tr|K9TY35 Alkylhydroperoxidereductase/Thiolspecificantioxidant/Malallergen GN=Chro_1383		-14.7021	-14.1632	-17.5089		-9.65925	-9.71746	-9.60767		2.29785	5.79659	+
tr|K9TY40 Allophycocyaninbeta-18subunitapoprotein GN=Chro_1766		-17.3379	-16.0199	-19.3381		-7.14383	-7.37535	-7.22431		3.35945	10.3175	+
tr|K9TY48 ATPsynthasesubunitbeta GN=atpD		-7.54245	-7.36781	-7.56489		-8.27191	-8.29147	-8.30055		3.65038	-0.796263	+
tr|K9TY50 Outermembraneeffluxprotein GN=Chro_1996		-10.0348	-9.96289	-10.1594		-10.1074	-10.1989	-10.1939		0.819759	-0.1144
tr|K9TY54 Majorroyaljellyprotein GN=Chro_1787		-17.5804	-16.9405	-16.8436		-15.7112	-18.6285	-15.705		0.16566	0.439932
tr|K9TY64 Glycosyltransferasefamily9 GN=Chro_1418		-9.67704	-9.51312	-9.36646		-9.97927	-9.96535	-9.83489		1.80813	-0.407626	+
tr|K9TY76 PAS/PACsensorsignaltransductionhistidinekinase GN=Chro_1434		-17.3603	-18.2007	-16.127		-17.1041	-16.7452	-16.255		0.334771	0.527886
tr|K9TY82 Zeta-carotenedesaturase GN=Chro_1619		-15.6573	-17.1793	-16.0031		-16.8236	-16.9068	-16.9666		0.59909	-0.619113
tr|K9TY84 UPF0296proteinChro_1822 GN=Chro_1822		-12.3254	-13.1827	-11.8896		-10.9779	-11.0148	-11.1259		1.69254	1.42638	+
tr|K9TY88 PhotosystemIreactioncenterproteinPsaFsubunitIII GN=Chro_1827		-4.58537	-5.04836	-4.63917		-8.49438	-8.53026	-8.30661		4.65772	-3.68611	+
tr|K9TYA4 Transketolasecentralregion GN=Chro_1465		-17.4312	-16.2625	-16.9265		-12.8785	-13.0912	-13.1509		3.41142	3.83323	+
tr|K9TYB3 30SribosomalproteinS16 GN=rpsP		-18.0689	-16.3719	-18.1907		-14.0722	-14.092	-13.7741		2.40584	3.56441	+
tr|K9TYD0 Acetolactatesynthase,smallsubunit GN=Chro_2326		-16.2994	-16.736	-17.1661		-16.6274	-17.4292	-15.3926		0.144825	0.250752
tr|K9TYD1 ChaperoneproteinDnaK GN=dnaKPE=2SV=1		-13.7377	-12.5927	-13.2049		-10.2974	-10.4912	-10.4002		2.9375	2.78218	+
tr|K9TYE4 PBSlyaseHEATdomainproteinrepeat-containingprotein GN=Chro_1677		-16.5771	-16.2945	-16.2464		-15.0501	-14.9236	-14.9725		3.65425	1.39064	+
tr|K9TYE9 UPF0367proteinChro_1682 GN=Chro_1682		-16.9165	-14.8333	-16.3562		-11.8684	-11.9076	-11.9303		2.57301	4.13319	+
tr|K9TYF5 Uncharacterizedprotein GN=Chro_2356		-17.0336	-17.4963	-16.7214		-16.1792	-16.4619	-17.8594		0.166706	0.250291
tr|K9TYF8 PhotosystemIreactioncentersubunitIV GN=psaE		-2.67258	-2.67528	-2.73444		-3.87968	-3.40097	-3.48778		2.41731	-0.895377	+
tr|K9TYG2 Uncharacterizedprotein GN=Chro_1907		-14.1029	-13.9853	-13.88		-14.8661	-15.0253	-14.9606		3.57635	-0.961253	+
tr|K9TYI8 NmrAfamilyprotein GN=Chro_2141		-18.0516	-17.7414	-16.2786		-16.7128	-15.9149	-16.9862		0.575127	0.819231
tr|K9TYK3 Cytochromeb559subunitbeta GN=psbF		-7.63466	-7.58233	-7.63393		-8.29267	-8.3045	-8.31241		5.52466	-0.686217	+
tr|K9TYK8 NAD(P)H-quinoneoxidoreductasesubunitK GN=ndhK		-15.6917	-15.7863	-15.836		-16.3673	-15.761	-15.3412		0.0596728	-0.0518131
tr|K9TYL2 PeptidaseM48Ste24p GN=Chro_1958		-16.4511	-17.519	-14.8128		-14.1876	-13.3301	-13.2027		1.47384	2.6875	+
tr|K9TYM3 Acylcarrierprotein GN=acpP		-12.1059	-15.7984	-17.4841		-10.1122	-9.91323	-10.3283		1.46057	5.01154	+
tr|K9TYN0 Dihydrolipoamideacetyltransferasecomponentofpyruvatedehydrogenasecomplex GN=Chro_1978		-14.3171	-14.4599	-13.6986		-12.2848	-12.1487	-12.3078		2.87872	1.91144	+
tr|K9TYN1 Uncharacterizedprotein GN=Chro_1983		-9.93536	-9.7538	-10.2289		-10.1837	-10.1378	-10.0389		0.436188	-0.147453
tr|K9TYP3 Lowtemperature-inducedprotein GN=Chro_1993		-15.9828	-11.3521	-11.3247		-11.0977	-11.2227	-11.2151		0.478921	1.70807
tr|K9TYP4 Uncharacterizedprotein GN=Chro_1749		-17.9804	-17.5906	-17.7299		-11.0995	-10.8757	-10.6768		5.68286	6.88298	+
tr|K9TYQ1 Superoxidedismutase GN=Chro_2211		-13.7756	-18.2349	-17.5068		-11.9901	-12.8146	-12.089		1.39602	4.2079	+
tr|K9TYR3 Phosphoenolpyruvatesynthase GN=Chro_1627		-17.1412	-16.4472	-15.7809		-18.762	-17.8864	-18.071		1.70302	-1.78336	+
tr|K9TYR5 Uncharacterizedprotein GN=Chro_2494		-16.6452	-16.7277	-17.5787		-13.2942	-18.0807	-18.0472		0.114418	0.509852
tr|K9TYR7 Site-determiningprotein GN=Chro_1775		-15.0438	-17.0706	-14.9377		-13.1027	-13.5493	-13.8356		1.40461	2.18817	+
tr|K9TYS2 Probable30SribosomalproteinPSRP-3 GN=Chro_1780		-15.7461	-17.1889	-18.225		-14.086	-13.186	-14.057		1.86938	3.27702	+
tr|K9TYS9 Cytochromef GN=petA		-7.07128	-7.04191	-7.01055		-7.59697	-7.70783	-7.65689		4.13068	-0.612648	+
tr|K9TYT4 Uncharacterizedprotein GN=Chro_2240		-17.5295	-18.2174	-16.4317		-15.334	-14.1392	-12.5606		1.61731	3.38158	+
tr|K9TYT6 Extracellularsolute-bindingproteinfamily5 GN=Chro_1649		-16.3464	-16.6004	-16.7131		-13.4545	-13.0532	-13.6024		4.06943	3.18327	+
tr|K9TYU4 NAD(P)H-quinoneoxidoreductasesubunitI GN=ndhI		-10.0543	-10.4812	-10.3662		-11.1539	-11.3812	-11.3577		2.61289	-0.997003	+
tr|K9TYU7 CarbohydrateABCtransporterATP-bindingprotein,CUT1family GN=Chro_1810		-12.1178	-12.071	-12.1458		-10.9822	-10.977	-11.1376		4.3385	1.07928	+
tr|K9TYV6 Responseregulatorreceiverprotein GN=Chro_1670		-17.5997	-16.1272	-17.057		-18.5164	-18.4174	-17.4335		1.01631	-1.19445	+
tr|K9TYW3 Uncharacterizedprotein GN=Chro_2071		-12.739	-13.7443	-13.9771		-13.7257	-13.5287	-13.9056		0.231497	-0.233217
tr|K9TYX5 Beta-barrelassemblymachinesubunitBamA GN=Chro_2267;tr|K9UAS0|K9UAS0 Surfaceantigen(D15) GN=Chro_5955		-10.0715	-10.0063	-9.9241		-10.6049	-10.453	-10.4792		2.89331	-0.511737	+
tr|K9TYZ2 CelldivisionproteinFtsZ GN=ftsZ		-16.4109	-18.1455	-17.1758		-18.6318	-17.0344	-17.3982		0.252903	-0.444072
tr|K9TYZ4 Uncharacterizedprotein GN=Chro_1875		-16.0196	-17.2977	-18.2075		-13.375	-13.5008	-13.6009		2.34966	3.68267	+
tr|K9TZ09 TonB-dependentsiderophorereceptor GN=Chro_1890		-12.0898	-12.2473	-12.3535		-13.8214	-13.9083	-13.9019		4.45006	-1.647	+
tr|K9TZ24 TonB-dependentreceptorplug GN=Chro_2313		-15.175	-16.7965	-16.6482		-17.4309	-18.051	-18.6481		1.37107	-1.83682	+
tr|K9TZ28 Adenosylhomocysteinase GN=ahcY		-17.5695	-15.8881	-16.5854		-12.2138	-12.5495	-12.2356		3.01778	4.34806	+
tr|K9TZ34 Putativecobalttransportprotein GN=Chro_1920		-13.5201	-13.6523	-13.7357		-14.4864	-14.7828	-14.4419		2.77892	-0.934335	+
tr|K9TZ35 TranslationinitiationfactorIF-3 GN=infC		-17.0398	-17.6899	-16.1108		-18.0833	-17.7551	-15.6207		0.0811244	-0.206188
tr|K9TZ55 DNAgyrasesubunitA GN=gyrA		-16.311	-16.4946	-18.1353		-17.9995	-17.2255	-16.7317		0.188351	-0.338585
tr|K9TZ56 Rubredoxin GN=Chro_1951		-13.3089	-12.4508	-17.2848		-12.3926	-11.7018	-11.8151		0.72344	2.37833
tr|K9TZ64 PhotosystemIIlipoproteinPsb27 GN=psb27		-7.72408	-7.59392	-7.67248		-7.03268	-7.17049	-7.14485		3.1894	0.547488	+
tr|K9TZ66 Uncharacterizedprotein GN=Chro_1961		-18.1632	-17.7608	-16.7821		-14.179	-13.6432	-14.0917		2.90503	3.5974	+
tr|K9TZ78 AMP-dependentsynthetaseandligase GN=Chro_1976		-13.3107	-12.9389	-13.8074		-12.3147	-11.7685	-12.0636		1.92832	1.3034	+
tr|K9TZ95 ATPsynthaseepsilonchain GN=atpC		-9.72862	-9.74753	-9.70856		-10.1597	-10.3688	-10.4617		2.58464	-0.601794	+
tr|K9TZ99 Glycosyltransferase,MGTfamily GN=Chro_1783		-16.4716	-16.5598	-16.6353		-16.1044	-16.1403	-16.5093		1.03711	0.304212
tr|K9TZB6 ATP-dependentClpproteaseproteolyticsubunit GN=clpP;tr|K9U6S0|K9U6S0 ATP-dependentClpproteaseproteolyticsubunit GN=clpP		-15.5057	-15.4438	-14.7485		-13.2411	-13.6467	-13.534		2.5355	1.75875	+
tr|K9TZC5 CarbohydrateABCtransportersubstrate-bindingprotein,CUT1family GN=Chro_1813		-17.2865	-16.1644	-15.8709		-13.5355	-13.2484	-13.2495		2.66103	3.09613	+
tr|K9TZD4 TonB-dependentsiderophorereceptor GN=Chro_2451		-15.4568	-15.4542	-15.9727		-17.7572	-17.5711	-18.9151		2.2443	-2.45325	+
tr|K9TZE3 Uncharacterizedprotein GN=Chro_2044		-14.2412	-14.1548	-14.2075		-17.573	-15.3334	-18.7093		1.4106	-3.00407	+
tr|K9TZF3 GlutathioneS-transferasedomainprotein GN=Chro_2054		-11.2415	-11.5839	-11.2819		-9.82177	-10.0375	-9.97716		3.4605	1.42361	+
tr|K9TZF4 RiboseimportATP-bindingproteinRbsA GN=rbsA		-18.2136	-17.7303	-17.6783		-14.6534	-14.0894	-14.6586		3.74523	3.40695	+
tr|K9TZF5 50SribosomalproteinL1 GN=rplA		-16.0033	-17.1952	-16.4793		-15.3437	-14.5679	-15.3601		1.55802	1.4687	+
tr|K9TZG1 TonB-dependentsiderophorereceptor GN=Chro_1863		-17.4901	-15.2179	-17.7494		-15.6854	-15.4345	-19.263		0.0055135	0.0248102
tr|K9TZH5 Uncharacterizedprotein GN=Chro_2773		-12.9801	-12.7728	-12.9393		-11.4325	-11.5718	-11.4842		4.3087	1.40123	+
tr|K9U3I2 Uncharacterizedprotein GN=Chro_4257;tr|K9TZI5|K9TZI5 UncharacterizedproteinGN=Chro_2514		-7.64119	-7.6655	-7.65757		-11.3956	-11.5396	-11.4657		7.04667	-3.81222	+
tr|K9TZI7 GeneralsecretionpathwayproteinH GN=Chro_2281		-16.9415	-16.4589	-16.5447		-11.6897	-12.0588	-11.6274		4.76314	4.85635	+
tr|K9TZL4 Uncharacterizedprotein GN=Chro_2119		-16.0262	-18.3302	-16.148		-13.7346	-15.023	-14.3009		1.38486	2.48201	+
tr|K9TZL7 SignalrecognitionparticlereceptorFtsY GN=ftsY		-16.3032	-16.6211	-17.7188		-15.6716	-18.0467	-16.1662		0.108658	0.252861
tr|K9TZM1 Uncharacterizedprotein GN=Chro_2327		-17.3388	-17.4444	-17.182		-10.6916	-10.2431	-10.1821		5.59175	6.94948	+
tr|K9TZM5 SignalpeptidepeptidaseA GN=Chro_1939		-14.8578	-18.3811	-16.4434		-13.8628	-13.9106	-15.1863		0.946987	2.24088	+
tr|K9TZN4 Cytochromeb559subunitalpha GN=psbE		-6.52651	-6.63643	-6.60573		-5.7174	-5.70939	-5.69433		4.91193	0.882518	+
tr|K9TZN9 NAD(P)H-quinoneoxidoreductasesubunitJ GN=ndhJ		-12.7239	-12.5216	-11.2935		-11.2813	-12.3787	-12.2879		0.126996	0.197017
tr|K9TZP6 Uncharacterizedprotein GN=Chro_2589		-12.2285	-12.302	-12.2808		-11.6995	-11.7279	-11.7484		4.51113	0.545145	+
tr|K9TZR7 Uncharacterizedprotein GN=Chro_2838		-17.0366	-16.148	-18.3206		-14.7826	-18.6436	-14.6016		0.326025	1.15915
tr|K9TZS1 Ribosomehibernationpromotingfactor GN=hpf		-17.8512	-17.6501	-16.6061		-12.8335	-13.3379	-13.0697		3.31587	4.28875	+
tr|K9TZU3 Uncharacterizedprotein GN=Chro_2202		-12.4008	-12.389	-12.3126		-12.3338	-12.4707	-12.3488		0.120199	-0.0169411
tr|K9TZU7 FerritinDpsfamilyprotein GN=Chro_2868		-17.5691	-17.0958	-17.432		-11.3632	-11.4047	-11.4525		5.70352	5.95881	+
tr|K9TZV4 Uncharacterizedprotein GN=Chro_2213		-16.9388	-16.1711	-18.3717		-12.4047	-12.5933	-12.5173		2.70359	4.65543	+
tr|K9TZX0 Cytochromeb6-fcomplexiron-sulfursubunit GN=petC		-6.16512	-6.23624	-6.12366		-6.80605	-7.02665	-6.95903		3.30667	-0.755567	+
tr|K9TZX1 IMPdehydrogenasefamilyprotein GN=Chro_2440		-16.3301	-16.451	-16.1316		-15.2727	-16.1284	-14.7741		1.05542	0.912523
tr|K9TZX7 Uncharacterizedprotein GN=Chro_2666		-10.2006	-10.1495	-10.1267		-11.5103	-11.4405	-11.5292		5.56304	-1.3344	+
tr|K9TZX8 PhotosystemIreactioncenterproteinPsaFsubunitIII GN=Chro_2236		-6.12193	-6.1023	-5.98095		-4.95278	-4.99709	-5.09716		4.16884	1.05272	+
tr|K9TZX9 Ferrochelatase GN=hemH		-13.4819	-13.0167	-14.1		-14.6837	-15.185	-14.3202		1.39	-1.19677	+
tr|K9TZY1 NmrAfamilyprotein GN=Chro_2047		-17.0173	-17.4973	-17.6384		-18.0492	-14.0089	-15.2128		0.60102	1.62735
tr|K9TZZ0 Sugartransferase GN=Chro_2465		-12.5209	-12.5676	-12.4884		-13.3162	-13.3621	-13.2909		4.86511	-0.797425	+
tr|K9TZZ4 NAD(P)H-quinoneoxidoreductasesubunit1 GN=ndhA		-10.5656	-10.5275	-10.5582		-12.459	-11.8951	-11.8315		2.78637	-1.5114	+
tr|K9U012 ATP-dependentClpproteaseproteolyticsubunit GN=clpP		-15.7237	-17.1919	-17.0824		-13.5657	-13.8139	-14.6847		1.98157	2.64454	+
tr|K9U020 ExoribonucleaseII GN=Chro_2087		-13.9874	-18.0149	-13.8983		-14.7355	-14.8527	-14.7075		0.146429	0.534966
tr|K9U024 AminotransferaseclassV GN=Chro_2092		-16.1869	-17.7299	-16.1548		-13.4633	-12.7024	-12.81		2.53191	3.69864	+
tr|K9U028 ATP-dependentzincmetalloproteaseFtsH GN=ftsH		-16.7518	-16.6887	-16.4355		-13.3569	-13.4578	-13.7685		4.40879	3.09761	+
tr|K9U038 Neutralaminoacid-bindingprotein GN=Chro_2525		-11.607	-11.5352	-11.4953		-10.7394	-11.2533	-10.7702		1.6754	0.624922	+
tr|K9U057 50SribosomalproteinL7/L12 GN=rplL		-10.9693	-11.0178	-11.0449		-9.28962	-9.03172	-9.05368		4.60257	1.88565	+
tr|K9U062 ProteintranslocasesubunitSecE GN=secE		-11.4184	-9.43356	-17.4851		-9.57686	-9.26852	-9.92652		0.585708	3.18838
tr|K9U063 Glycogensynthase GN=glgA		-17.0865	-17.0931	-17.1788		-14.826	-14.7137	-14.5603		5.09344	2.41945	+
tr|K9U082 Uncharacterizedprotein GN=Chro_3025		-16.5521	-16.4782	-18.0043		-15.3171	-15.6041	-19.9648		0.0103084	0.0495389
tr|K9U0A2 Lysine--tRNAligase GN=lysS		-15.6862	-17.1725	-17.7184		-18.1321	-18.1853	-17.1274		0.614987	-0.955903
tr|K9U0A9 Enolase GN=eno		-17.0433	-15.8654	-17.0796		-13.0967	-13.1394	-13.0347		3.06111	3.57252	+
tr|K9U0C0 FADlinkedoxidasedomainprotein GN=Chro_2613		-17.0078	-16.3335	-16.4628		-18.6469	-18.9088	-17.7555		1.97411	-1.8357	+
tr|K9U0C5 UspAdomain-containingprotein GN=Chro_2618		-18.1968	-16.9042	-17.1592		-12.9035	-12.9864	-12.9755		3.45218	4.46492	+
tr|K9U0G1 Uncharacterizedprotein GN=Chro_2229		-16.6454	-17.2424	-15.8482		-16.0218	-15.9435	-16.2443		0.543225	0.508744
tr|K9U0H2 PhosphateABCtransportersubstrate-bindingprotein,PhoTfamily GN=Chro_2846		-18.2667	-16.7024	-16.3176		-15.1496	-15.2493	-15.2117		1.47067	1.89205	+
tr|K9U0I6 NADHdehydrogenasesubunitJ GN=Chro_2251		-8.82637	-8.83317	-8.90279		-9.63339	-11.8041	-9.55657		0.937142	-1.47722
tr|K9U0L3 Uncharacterizedprotein GN=Chro_2493		-13.1674	-13.1256	-13.1406		-12.722	-13.9486	-12.9014		0.0409971	-0.0461019
tr|K9U0M4 Acetyl-CoAacetyltransferase GN=Chro_2912		-17.0979	-15.8276	-16.8901		-14.5182	-14.3725	-14.9311		2.02261	1.99792	+
tr|K9U0N6 RibonucleaseVapC GN=vapC		-16.769	-16.6618	-17.2294		-18.9125	-18.7043	-19.2843		2.98985	-2.08032	+
tr|K9U0N7 Uncharacterizedprotein GN=Chro_2927		-9.39653	-9.39335	-9.58756		-10.6323	-10.7094	-10.7474		4.15815	-1.23722	+
tr|K9U0Q2 Uncharacterizedprotein GN=Chro_2737		-9.96197	-9.55128	-9.63254		-10.5087	-10.4923	-10.5206		2.48724	-0.791946	+
tr|K9U0Q6 Glutathionetransferase GN=Chro_2548		-15.111	-13.8945	-15.2806		-15.4549	-15.2732	-14.4047		0.199937	-0.282256
tr|K9U0Q7 Polysaccharideexportprotein GN=Chro_2744		-17.3989	-17.1987	-16.6878		-15.208	-15.4809	-15.0094		2.74775	1.86235	+
tr|K9U0R8 50SribosomalproteinL11 GN=rplK		-16.5261	-17.1628	-15.8102		-15.4107	-15.2548	-18.3531		0.0509114	0.160147
tr|K9U0T3 Nucleosidediphosphatekinase GN=ndk		-16.2157	-18.3641	-17.1855		-12.6543	-12.5052	-12.9409		2.70103	4.55495	+
tr|K9U0U3 Photosystemantennafamilyprotein GN=Chro_2988		-6.50147	-6.60046	-6.57939		-12.8087	-12.7125	-13.3858		5.14367	-6.40855	+
tr|K9U0W2 Sirohydrochlorinferrochelatase GN=Chro_3008		-17.5382	-16.7967	-17.1496		-13.566	-14.3299	-14.5352		2.93526	3.01778	+
tr|K9U0W6 Phosphoglyceratemutase GN=Chro_3275		-13.0317	-13.1159	-13.1101		-13.2785	-13.2001	-13.2151		1.79575	-0.145348
tr|K9U0Z5 Uncharacterizedprotein GN=Chro_2411		-16.6579	-18.4348	-18.3546		-16.3407	-14.9958	-15.6486		1.43616	2.15405	+
tr|K9U114 Uncharacterizedprotein GN=Chro_2436		-14.3304	-14.4497	-16.7823		-13.9686	-14.7327	-14.0471		0.489779	0.937993
tr|K9U119 Thioredoxin GN=Chro_2441		-14.2469	-17.2538	-13.9411		-11.0011	-10.9379	-11.2078		1.74342	4.09837	+
tr|K9U124 TonB-dependentreceptor GN=Chro_2450		-14.305	-14.0778	-14.2992		-18.0192	-18.4752	-18.3745		4.87525	-4.06228	+
tr|K9U148 FerritinDpsfamilyprotein GN=Chro_3337		-16.8587	-16.9216	-18.4255		-11.3412	-11.4191	-11.4887		3.50789	5.98556	+
tr|K9U155 SulfateABCtransporter,periplasmicsulfate-bindingprotein GN=Chro_3347		-13.5957	-12.4443	-12.7782		-11.2188	-11.5516	-11.2543		1.95374	1.59784	+
tr|K9U156 ATP-dependentClpproteaseproteolyticsubunit GN=clpP		-14.7705	-14.1835	-13.6385		-12.7553	-11.9446	-12.5625		1.91605	1.77672	+
tr|K9U168 Uncharacterizedprotein GN=Chro_2496		-11.9212	-11.9341	-11.5447		-10.3205	-10.3788	-10.4569		3.3453	1.41457	+
tr|K9U178 Uncharacterizedprotein GN=Chro_3372		-16.3606	-17.558	-17.2409		-13.6104	-13.7855	-17.4786		0.732096	2.09498
tr|K9U197 Uncharacterizedprotein GN=Chro_3393		-17.4362	-14.227	-16.9076		-13.9381	-15.4343	-19.0003		0.0121136	0.0660496
tr|K9U1A5 Phycobilisomelinkerpolypeptide GN=Chro_3403		-10.1842	-9.87501	-10.0706		-11.2891	-11.4651	-11.3954		3.68268	-1.33994	+
tr|K9U1A8 50SribosomalproteinL10 GN=rplJ		-14.4117	-14.5202	-14.3081		-13.3315	-13.5189	-13.6681		2.85457	0.90714	+
tr|K9U1A9 Phycobilisomelinkerpolypeptide GN=Chro_3408		-9.47073	-9.17307	-9.1176		-9.34022	-9.5611	-9.4708		0.734601	-0.20357
tr|K9U1B3 Phycobilisomelinkerpolypeptide GN=Chro_3413		-13.2104	-13.2832	-13.8738		-14.9716	-15.9486	-14.4754		1.59767	-1.67603	+
tr|K9U1D4 ChromophorelyaseCpcS/CpeS GN=cpcS		-14.6466	-16.6762	-17.5459		-15.637	-15.6107	-17.0875		0.0625294	0.17782
tr|K9U1D5 Transporter,hydrophobe/amphiphileefflux-1(HAE1)family GN=Chro_2777		-17.9248	-16.3625	-16.6614		-13.5779	-13.3075	-13.5624		2.70312	3.5003	+
tr|K9U1E7 Acetyl-coenzymeAsynthetase GN=acsA		-17.8948	-17.6987	-16.3468		-18.9837	-18.0851	-16.9208		0.371334	-0.683147
tr|K9U1F7 Pyruvatekinase GN=Chro_3205		-17.2015	-16.8093	-17.6871		-18.7077	-17.2672	-17.0788		0.323419	-0.451948
tr|K9U1H3 Uncharacterizedprotein GN=Chro_2614		-16.6048	-14.7446	-16.795		-19.2585	-19.2543	-16.3866		0.906781	-2.25168
tr|K9U1H4 Uncharacterizedprotein GN=Chro_3225		-16.8048	-17.0122	-16.9984		-16.1888	-19.9513	-16.2453		0.157269	-0.523352
tr|K9U1I0 VitaminKepoxidereductase GN=Chro_3494		-17.4333	-16.5089	-16.4936		-13.9049	-15.442	-17.2016		0.575956	1.29576
tr|K9U1L1 Phosphoglucomutase/phosphomannomutasealpha/beta/alphadomainI GN=Chro_2827		-15.8607	-17.5957	-17.5837		-15.0398	-15.2683	-15.8819		1.20823	1.6167	+
tr|K9U1L8 CarbohydrateABCtransportersubstrate-bindingprotein,CUT1family GN=Chro_3267		-18.7936	-14.7773	-14.7566		-15.1763	-19.2755	-15.9277		0.137235	-0.684023
tr|K9U1M5 Extracellularsolute-bindingproteinfamily1 GN=Chro_3273		-12.5374	-13.2607	-12.5037		-13.7285	-13.4021	-12.8449		0.713987	-0.557924
tr|K9U1N7 Uncharacterizedprotein GN=Chro_3557		-17.0061	-18.0893	-18.0789		-15.4108	-16.2837	-16.0361		1.8256	1.81459	+
tr|K9U1N9 Serinehydroxymethyltransferase GN=glyA		-15.8717	-18.059	-18.0485		-14.2909	-13.6245	-13.589		1.99216	3.49158	+
tr|K9U1P1 Phosphoglucomutase/phosphomannomutasealpha/beta/alphadomainI GN=Chro_3562		-17.3176	-17.3586	-17.3459		-15.1172	-15.3485	-14.7941		3.81892	2.2541	+
tr|K9U1Q4 NAD-dependentepimerase/dehydratase GN=Chro_3086		-17.1896	-16.7557	-16.7412		-12.8862	-12.9038	-12.9233		4.95509	3.99105	+
tr|K9U1S5 OstAfamilyprotein GN=Chro_3111		-16.6329	-16.9578	-16.9439		-15.2246	-18.3506	-15.1037		0.226561	0.618552
tr|K9U1S7 CAB/ELIP/HLIP-likeprotein GN=Chro_2721		-11.2394	-11.179	-11.1286		-11.7618	-11.8154	-11.8072		4.14997	-0.612468	+
tr|K9U1T7 Uncharacterizedprotein GN=Chro_2923		-10.0868	-10.0566	-10.1053		-10.2026	-10.314	-10.2428		2.06062	-0.170232
tr|K9U1U8 Uncharacterizedprotein GN=Chro_3320		-11.2266	-11.0581	-11.3836		-10.5909	-10.5822	-10.838		1.92723	0.552409	+
tr|K9U1Y0 Effluxtransporter,RNDfamily,MFPsubunit GN=Chro_2775		-11.3318	-11.8468	-12.3606		-9.87988	-9.83736	-9.87856		2.57917	1.98111	+
tr|K9U1Y4 Nitricoxidereductase,NorZapoprotein GN=Chro_3365		-16.0421	-17.5927	-15.5693		-16.1297	-16.9025	-17.0396		0.161307	-0.28923
tr|K9U1Z0 N-acetyl-gamma-glutamyl-phosphatereductase GN=argC		-17.3862	-16.0039	-17.5808		-15.1846	-16.3067	-15.616		1.01707	1.28781	+
tr|K9U1Z7 Photosystemantennafamilyprotein GN=Chro_2989		-6.22309	-6.2874	-6.22144		-12.594	-12.4309	-12.3796		7.06412	-6.22419	+
tr|K9U204 Uncharacterizedprotein GN=Chro_3391		-16.2213	-18.967	-15.987		-16.4148	-17.4819	-18.0781		0.0882337	-0.266477
tr|K9U208 Uncharacterizedprotein GN=Chro_3193		-17.7355	-17.1612	-18.9594		-14.6533	-14.5368	-14.7723		2.45513	3.29788	+
tr|K9U210 Phycocyanin GN=Chro_3401		-9.8143	-9.67172	-9.41212		-9.49091	-9.67494	-9.71273		0.015878	0.00652313
tr|K9U214 Phycocyanin,betasubunit GN=Chro_3406		-7.18791	-7.12392	-7.1349		-6.04611	-6.04423	-5.92935		4.90841	1.14235	+
tr|K9U231 Saccharopinedehydrogenase(NAD(+),L-glutamate-forming) GN=Chro_3218		-13.6484	-14.3969	-13.4419		-12.7065	-12.4451	-12.545		1.86779	1.26356	+
tr|K9U233 Inorganicpyrophosphatase GN=ppa		-17.5504	-15.1302	-17.1479		-11.4373	-11.73	-11.6184		2.57688	5.01427	+
tr|K9U257 NitrogenregulatoryproteinP-IIfamily GN=Chro_2830		-13.3186	-13.2568	-13.2661		-10.3849	-10.4823	-10.46		6.84917	2.83812	+
tr|K9U283 PilTproteindomainprotein GN=Chro_2860		-15.6564	-16.015	-15.9982		-13.9241	-14.0596	-13.4018		3.07842	2.09468	+
tr|K9U292 FerritinDpsfamilyprotein GN=Chro_2870		-17.0372	-17.4758	-17.4635		-13.8766	-13.8578	-14.1535		4.38394	3.36288	+
tr|K9U298 Dihydrolipoyldehydrogenase GN=Chro_2880		-16.6816	-17.3465	-17.3338		-16.271	-15.3654	-15.841		1.71593	1.29482	+
tr|K9U2C0 Uncharacterizedprotein GN=Chro_3114		-16.0765	-16.784	-16.7696		-15.448	-15.0764	-15.0455		2.14725	1.35342	+
tr|K9U2C3 Uncharacterizedprotein GN=Chro_2911		-12.5927	-12.0778	-13.1045		-13.6295	-14.121	-14.4457		1.74921	-1.4737	+
tr|K9U2D9 GCN5-relatedN-acetyltransferase GN=Chro_3139		-16.332	-17.5451	-17.5331		-19.9564	-15.518	-15.1939		0.0536434	0.24729
tr|K9U2E0 Uncharacterizedprotein GN=Chro_3548		-16.59	-16.3682	-16.3525		-19.2797	-16.6541	-17.9983		0.945942	-1.54044
tr|K9U2E9 FAD-dependentpyridinenucleotide-disulfideoxidoreductase GN=Chro_3323		-18.8528	-16.8747	-11.7362		-16.4192	-18.9934	-17.5785		0.33875	-1.84246
tr|K9U2F3 Uncharacterizedprotein GN=Chro_2952		-11.7908	-11.7889	-11.7363		-11.85	-11.7264	-11.7942		0.172459	-0.0181999
tr|K9U2F8 Proline--tRNAligase GN=proS		-16.641	-17.898	-17.8871		-18.3535	-17.0935	-16.9464		0.00585914	0.0109196
tr|K9U2G7 Uncharacterizedprotein GN=Chro_3580		-17.2308	-17.7111	-17.6995		-13.0495	-12.6275	-12.6727		4.67377	4.76391	+
tr|K9U2G9 ABCexportermembranefusionprotein,DevBfamily GN=Chro_2972		-16.2576	-15.7974	-15.7799		-17.4837	-17.5034	-18.2572		2.41995	-1.80306	+
tr|K9U2J2 Heavymetaltransport/detoxificationprotein GN=Chro_3379		-17.3456	-17.1925	-17.1793		-18.9972	-13.6468	-19.5748		0.0297793	-0.167088
tr|K9U2L8 CpcDphycobilisomelinkerdomainprotein GN=Chro_3409		-17.4839	-16.8333	-13.9305		-17.0947	-17.0848	-14.1931		0.00940508	-0.0416505
tr|K9U2M2 Phycobilisomelinkerpolypeptide GN=Chro_3414		-13.3537	-14.1257	-12.2373		-15.4518	-14.3019	-14.2837		1.0077	-1.44025	+
tr|K9U2R8 Biotincarboxylcarrierproteinofacetyl-CoAcarboxylase GN=Chro_3964		-16.2357	-16.222	-16.819		-14.7287	-15.7058	-18.6214		0.0206886	0.0736039
tr|K9U2S7 Transport-associatedprotein GN=Chro_3975		-13.31	-12.5282	-13.1212		-12.5683	-12.6783	-12.6505		0.676144	0.354078
tr|K9U2U9 Cyanobacterialporin GN=Chro_4002		-11.5358	-11.5294	-11.4744		-9.08481	-9.20728	-9.22675		5.95692	2.34026	+
tr|K9U2V4 CircadianclockproteinkinaseKaiC GN=kaiC		-12.6438	-16.48	-16.2058		-16.3733	-17.1651	-16.7327		0.584824	-1.64714
tr|K9U2V8 Urea-bindingprotein GN=Chro_3516		-12.1964	-12.0853	-12.1654		-11.4065	-11.3291	-11.7238		2.21305	0.662566	+
tr|K9U2W8 Histidinetriad(HIT)protein GN=Chro_4028		-16.5776	-16.7408	-16.4647		-13.9903	-14.507	-13.7328		3.32163	2.51764	+
tr|K9U2Y2 Alkylhydroperoxidereductase/Thiolspecificantioxidant/Malallergen GN=Chro_4043		-12.9839	-13.0328	-12.5279		-10.1503	-10.1854	-10.1725		4.11591	2.67882	+
tr|K9U2Y7 Uncharacterizedprotein GN=Chro_3750		-18.0406	-19.0269	-16.7262		-15.6309	-15.4558	-15.3165		1.66701	2.46348	+
tr|K9U2Y9 RNP-1likeRNA-bindingprotein GN=Chro_3551		-15.114	-16.7923	-19.0194		-12.157	-11.7259	-12.1294		1.91924	4.97109	+
tr|K9U314 PeptidaseM50 GN=Chro_4078		-13.5133	-17.3882	-14.4913		-13.1586	-15.7941	-13.7911		0.248129	0.883022
tr|K9U330 Pyridoxal-5'-phosphate-dependentproteinbetasubunit GN=Chro_4093		-16.5348	-16.4049	-16.7779		-14.8707	-14.163	-14.7002		2.94375	1.99457	+
tr|K9U335 Uncharacterizedprotein GN=Chro_4098		-9.36423	-9.41019	-9.37931		-8.05749	-8.08487	-8.02867		6.4156	1.32757	+
tr|K9U344 Thioredoxindomain-containingprotein GN=Chro_4108		-13.916	-14.0127	-13.3781		-13.0918	-13.504	-12.3942		0.952974	0.772267
tr|K9U348 Alpha/betahydrolasefoldprotein GN=Chro_4113		-13.5548	-13.3756	-13.4066		-11.9979	-12.3543	-12.2676		3.29421	1.23904	+
tr|K9U363 Uncharacterizedprotein GN=Chro_4128		-11.4346	-11.448	-11.5222		-10.415	-10.4838	-10.4661		5.1135	1.01332	+
tr|K9U364 Phycocyanin GN=Chro_3402		-12.3176	-12.7959	-12.9829		-11.4667	-11.3643	-12.0232		1.71662	1.08074	+
tr|K9U368 Phycocyanin,alphasubunit GN=Chro_3407		-7.83566	-7.71643	-7.92036		-6.64131	-6.55937	-6.56672		4.35325	1.23502	+
tr|K9U385 Uncharacterizedprotein GN=Chro_3234		-17.8095	-17.5041	-17.3756		-12.1556	-12.2945	-11.5483		4.5313	5.56365	+
tr|K9U386 CarbohydrateABCtransportersubstrate-bindingprotein,CUT1family GN=Chro_3432		-17.464	-17.6439	-16.3893		-14.4515	-14.1877	-14.617		2.58351	2.74696	+
tr|K9U391 Uncharacterizedprotein GN=Chro_3437		-13.8788	-13.9266	-14.523		-14.0601	-14.3156	-14.3502		0.22915	-0.13251
tr|K9U3B8 Cyanobacterialporin GN=Chro_4188		-8.85171	-8.74004	-8.75418		-9.31152	-9.32155	-9.33418		3.95406	-0.540441	+
tr|K9U3E1 PhotosystemII12kDaextrinsicprotein GN=psbU		-11.8348	-11.8094	-11.7311		-8.31975	-8.34122	-8.22452		6.68913	3.49661	+
tr|K9U3I0 LipoproteinLpqB,GerMNdomainprotein GN=Chro_3962		-17.8138	-16.3828	-17.4919		-12.6994	-12.8722	-13.0787		3.20264	4.34607	+
tr|K9U3I6 Peptidyl-prolylcis-transisomerasecyclophilintype GN=Chro_3967		-11.1085	-11.2976	-11.5198		-12.7475	-12.6736	-12.6586		3.46407	-1.38459	+
tr|K9U3J1 3-dehydroquinatesynthase GN=aroB		-15.6154	-16.7282	-17.6321		-17.0861	-16.2067	-17.5211		0.148687	-0.27938
tr|K9U3J6 NAD-dependentepimerase/dehydratase GN=Chro_3978		-17.349	-18.2063	-16.3671		-15.8275	-15.0627	-16.2184		1.19623	1.60459	+
tr|K9U3K0 Uncharacterizedprotein GN=Chro_3566		-17.1463	-15.2495	-16.7136		-17.2081	-14.8106	-13.322		0.422148	1.25622
tr|K9U3M4 ATPsynthasesubunitb GN=atpF		-6.34156	-6.26383	-6.34383		-6.86323	-6.90291	-6.80695		3.83727	-0.541286	+
tr|K9U3M7 Phosphoribosylamine--glycineligase GN=purD		-16.5751	-16.685	-18.1963		-16.2809	-17.0019	-16.1765		0.497749	0.665695
tr|K9U3N0 PhycobiliproteinasparagineN-methyltransferase GN=Chro_4305		-17.4342	-17.9729	-15.2303		-16.3409	-15.8396	-16.3938		0.330269	0.687666
tr|K9U3P7 Allophycocyaninbetasubunitapoprotein GN=Chro_4321		-7.336	-7.3506	-7.12087		-5.35796	-5.39253	-5.358		4.83736	1.89966	+
tr|K9U3Q4 ABCtransporterrelatedprotein GN=Chro_4046		-14.4009	-15.2962	-15.0576		-13.0205	-12.9804	-13.2914		2.51178	1.82079	+
tr|K9U3Q5 Uncharacterizedprotein GN=Chro_3395		-16.5505	-15.6501	-16.6703		-12.5534	-12.2537	-12.4615		3.49812	3.86741	+
tr|K9U3R5 CpcDphycobilisomelinkerdomainprotein GN=Chro_3410		-13.8748	-13.8573	-17.9621		-14.0789	-14.1128	-13.8408		0.373954	1.22056
tr|K9U3R7 6-phosphogluconolactonase GN=Chro_4341		-17.0779	-17.6238	-17.612		-14.3803	-16.0835	-14.7925		1.90727	2.35246	+
tr|K9U3R9 Phycobilisomelinkerpolypeptide GN=Chro_3415		-9.89326	-10.2923	-9.8485		-11.3679	-11.5066	-11.3939		3.17819	-1.41144	+
tr|K9U3S1 Single-strandedDNA-bindingprotein GN=Chro_4066		-15.9851	-17.9772	-17.9665		-12.8174	-12.8932	-12.6534		2.60945	4.5216	+
tr|K9U3T4 Allophycocyaninbetasubunitapoprotein GN=Chro_4356		-3.41193	-3.45673	-3.39597		-5.22153	-5.25534	-5.28767		6.59094	-1.8333	+
tr|K9U3T8 Uncharacterizedprotein GN=Chro_3441		-16.5906	-15.756	-15.7384		-18.0006	-15.9345	-17.1794		0.693631	-1.00984
tr|K9U3U0 TonB-dependentreceptor GN=Chro_3675		-9.0532	-9.04606	-8.95579		-10.563	-10.5841	-10.4879		5.4317	-1.52661	+
tr|K9U3U5 Twocomponenttranscriptionalregulator,LuxRfamily GN=Chro_3451		-15.4212	-15.292	-15.6085		-11.886	-12.0762	-12.3157		4.57029	3.3479	+
tr|K9U3X3 Cytochromeb6 GN=petB		-8.86262	-8.83371	-8.83645		-9.2493	-9.22558	-9.30068		4.17955	-0.414264	+
tr|K9U414 Geranylgeranylreductase GN=Chro_3960		-13.021	-12.8809	-12.9739		-14.2299	-14.6135	-15.8124		1.80229	-1.9267	+
tr|K9U429 Signaltransductionhistidinekinase(STHK),LytS GN=Chro_3976		-16.2758	-17.5076	-15.307		-18.258	-17.2067	-17.8984		0.941544	-1.4243
tr|K9U580 Uncharacterizedprotein GN=Chro_4182;tr|K9U442|K9U442 Uncharacterizedprotein GN=Chro_3559		-10.7216	-10.667	-17.4954		-11.358	-11.4572	-11.4038		0.275312	1.55497
tr|K9U452 Nitratetransportprotein GN=Chro_3569		-11.7348	-11.9134	-11.8947		-9.9247	-9.82142	-10.2443		3.73129	1.85082	+
tr|K9U462 PhotosystemIIproteinY GN=psbY		-9.65418	-9.73967	-9.656		-19.5685	-8.39287	-8.46811		0.264517	-2.45989
tr|K9U463 Glutathionetransferase GN=Chro_3579		-16.902	-17.3028	-17.29		-18.6203	-17.5067	-16.5127		0.241762	-0.381664
tr|K9U471 Peptidyl-prolylcis-transisomerase GN=Chro_4024		-16.7353	-15.7073	-16.711		-16.1883	-16.189	-15.3133		0.472881	0.487692
tr|K9U495 Uncharacterizedprotein GN=Chro_4515		-17.0994	-16.7256	-17.5817		-12.2804	-12.5444	-11.9757		4.08936	4.86876	+
tr|K9U497 Cytochromecoxidasesubunit2 GN=Chro_4049		-12.5047	-12.4848	-12.5932		-13.6934	-13.8975	-13.9212		4.09744	-1.30983	+
tr|K9U4A1 BacterialnucleoidproteinHbs GN=Chro_4054		-14.0112	-17.5936	-16.6861		-11.6052	-11.5075	-11.16		1.90207	4.67275	+
tr|K9U4A8 Uncharacterizedprotein GN=Chro_4530		-12.6897	-11.4831	-11.4072		-14.8297	-12.9229	-14.8264		1.43018	-2.33296	+
tr|K9U4B4 ATPase,P-type(Transporting),HADsuperfamily,subfamilyIC GN=Chro_4069		-14.9229	-14.1871	-15.1261		-13.437	-14.193	-13.2101		1.28846	1.13199	+
tr|K9U4C1 TonB-dependentreceptor GN=Chro_3648		-15.3505	-14.0595	-14.1325		-17.0143	-17.051	-17.7428		2.33706	-2.75521	+
tr|K9U4C7 TetratricopeptideTPR_1repeat-containingprotein GN=Chro_4556		-16.1202	-15.9959	-15.8241		-15.5485	-15.4639	-15.5366		2.17518	0.463734	+
tr|K9U4D4 PeptidaseS8andS53subtilisinkexinsedolisin GN=Chro_4566		-16.4057	-16.7008	-16.2462		-16.6136	-17.011	-16.6907		0.824202	-0.320868
tr|K9U4E4 ATPsynthasesubunitalpha GN=atpA		-7.5581	-7.59888	-7.62279		-8.16842	-8.13997	-8.24516		4.06351	-0.591263	+
tr|K9U4E5 ProteintranslocasesubunitSecA GN=secA		-17.3357	-17.2337	-16.2522		-18.779	-16.148	-17.2189		0.203184	-0.441429
tr|K9U4G6 Phycobilisomecore-membranelinkerprotein GN=Chro_4319		-10.2331	-10.1013	-10.0622		-11.3968	-11.4265	-11.4943		4.60296	-1.30701	+
tr|K9U4I1 TonB-dependentsiderophorereceptor GN=Chro_3718		-9.21448	-9.31579	-9.37566		-9.54704	-9.64595	-9.60154		2.23906	-0.296199	+
tr|K9U4J7 PAPfibrillinfamilyprotein GN=Chro_4154		-10.7451	-10.522	-10.6039		-9.4101	-9.58094	-9.51295		3.78385	1.12236	+
tr|K9U4K2 PhotosystemIIreactioncenterPsb28protein GN=psb28		-16.7773	-16.1296	-17.2207		-9.45848	-9.58005	-9.28783		4.60998	7.26708	+
tr|K9U4L0 PeptidaseM35deuterolysin GN=Chro_4656		-10.9679	-11.1563	-10.7818		-12.4887	-12.7547	-13.3237		2.66276	-1.88703	+
tr|K9U4L6 Putativesodiumsymporterprotein GN=Chro_4174		-13.1431	-15.14	-13.0714		-14.0068	-14.051	-13.8739		0.1017	-0.192431
tr|K9U4P0 Nucleotidesugardehydrogenase GN=Chro_3979		-15.5974	-16.7413	-16.1132		-15.948	-14.7759	-16.3114		0.343437	0.472163
tr|K9U4P9 Ribonuclease,Rne/Rngfamily GN=Chro_4375		-15.3552	-15.187	-16.2092		-16.2231	-16.1403	-15.2155		0.240519	-0.275843
tr|K9U4Q4 Polyribonucleotidenucleotidyltransferase GN=pnp		-16.088	-17.1136	-16.7267		-15.8019	-15.6984	-15.1593		1.41243	1.08957	+
tr|K9U4R2 Sulfitereductase(Ferredoxin) GN=Chro_4390		-16.5592	-17.0559	-17.0423		-17.7476	-18.3423	-18.2062		2.12277	-1.21289	+
tr|K9U4S1 Glyceraldehyde-3-phosphatedehydrogenase GN=Chro_4726		-16.5846	-14.7381	-14.3947		-9.25608	-9.29469	-9.29306		3.02872	5.95784	+
tr|K9U4S4 Multi-sensorsignaltransductionhistidinekinase GN=Chro_4016		-17.0357	-16.8875	-16.8734		-18.3303	-17.6762	-17.2276		1.17782	-0.812478	+
tr|K9U4S7 Glutaminesynthetase GN=Chro_4731		-15.7344	-15.7601	-15.2765		-11.9841	-11.8483	-11.7927		4.61619	3.7153	+
tr|K9U4U2 YCII-relatedprotein GN=Chro_4032		-15.6711	-17.2554	-17.2425		-14.8686	-15.1096	-19.1023		0.0876652	0.362823
tr|K9U4U3 RNAmethyltransferase,TrmHfamily,group3 GN=Chro_4037		-17.0849	-17.4941	-17.4819		-17.1717	-16.8725	-17.1825		0.759058	0.278095
tr|K9U4V3 AminoacidABCtransportersubstrate-bindingprotein,PAATfamily,aminoacidABCtransportermembraneprotein,PAATfamily GN=Chro_4446		-16.0661	-16.93	-16.916		-15.3993	-17.1787	-17.0142		0.0580232	0.106595
tr|K9U4W3 ATP-dependentzincmetalloproteaseFtsH GN=ftsH		-16.432	-16.4392	-16.4293		-17.1861	-17.5018	-17.2552		3.10853	-0.880851	+
tr|K9U4W8 Uncharacterizedprotein GN=Chro_4067		-16.5169	-15.7378	-15.7202		-15.3934	-14.5555	-15.3171		1.13274	0.902995	+
tr|K9U4X8 ElongationfactorTu GN=tuf		-13.6999	-12.6061	-12.6925		-8.67026	-8.71182	-8.65637		3.59911	4.32001	+
tr|K9U4Y8 ATPsynthasesubunitb' GN=atpG		-8.02969	-7.91208	-7.85376		-8.28409	-8.48041	-8.3354		2.28823	-0.434792	+
tr|K9U510 Phycobilisome7.8kDalinkerpolypeptide,allophycocyanin-associated,core GN=Chro_4322		-11.1888	-11.1804	-11.0903		-7.77625	-7.79636	-7.72636		7.03289	3.38684	+
tr|K9U517 Uncharacterizedprotein GN=Chro_4523		-16.1982	-15.4932	-15.4747		-15.1124	-17.9981	-15.6019		0.217332	-0.515438
tr|K9U535 FHAdomaincontainingprotein GN=Chro_4342		-16.7243	-16.2335	-16.2174		-14.4422	-14.6449	-14.9463		2.82227	1.71394	+
tr|K9U537 LatecompetencedevelopmentproteinComFB GN=Chro_4837		-17.6804	-16.7096	-16.6949		-14.0918	-13.8668	-17.5899		0.670663	1.8455
tr|K9U553 Phycocyanin GN=Chro_4357		-5.06552	-5.17485	-5.23598		-6.73345	-6.65553	-6.64705		4.93151	-1.51989	+
tr|K9U573 Transporter,CPA2family GN=Chro_3977		-16.6174	-16.7352	-16.7206		-17.4717	-17.359	-17.1332		2.3934	-0.630199	+
tr|K9U583 SSSsodiumsolutetransportersuperfamily GN=Chro_4187		-13.6938	-13.7201	-13.6876		-14.239	-14.5052	-14.5541		2.75912	-0.732295	+
tr|K9U588 PRC-barreldomainprotein GN=Chro_4193		-14.4358	-13.6988	-15.0285		-14.3648	-14.2813	-14.3471		0.0504994	0.0566661
tr|K9U595 Fructose-bisphosphatealdolase GN=Chro_4878		-12.4139	-11.5339	-11.3837		-9.89216	-10.0152	-9.94813		2.31478	1.82533	+
tr|K9U5A2 Metallothioneinfamily14 GN=Chro_4209		-16.9149	-17.191	-17.1779		-10.377	-11.0689	-11.2578		4.59181	6.19335	+
tr|K9U5C4 PhotosystemIIreactioncenterPsb28protein GN=Chro_4654		-15.2927	-15.8124	-15.7949		-11.2146	-11.3965	-11.4068		4.72336	4.29404	+
tr|K9U5C6 Probablecytosolaminopeptidase GN=pepA		-14.8197	-14.6724	-16.2112		-12.0077	-12.2524	-12.1695		2.47321	3.09124	+
tr|K9U5C7 Cytochromecoxidasesubunit1 GN=Chro_4050		-12.3951	-12.6533	-13.9296		-15.5531	-14.6199	-13.8618		1.16335	-1.68565	+
tr|K9U5C8 AAAATPasecentraldomainprotein GN=Chro_4419		-15.616	-17.2408	-17.2278		-15.3857	-17.6563	-16.1448		0.127902	0.299226
tr|K9U5E1 ChaperoneproteinClpB GN=clpB;tr|K9TZK9|K9TZK9 ChaperoneproteinClpB GN=clpB		-16.3235	-16.2114	-16.1952		-16.1511	-15.848	-15.8939		1.27577	0.279003
tr|K9U5E3 Rodshape-determiningproteinMreB GN=Chro_4065		-15.4549	-16.6669	-16.6521		-15.2178	-14.7831	-16.408		0.554169	0.788309
tr|K9U5F1 Uncharacterizedprotein GN=Chro_4075		-17.7714	-17.7403	-16.3291		-16.9941	-18.0222	-19.197		0.424928	-0.790815
tr|K9U5F3 Adenylosuccinatesynthetase GN=purA		-17.3253	-16.3449	-16.8622		-17.9012	-17.212	-17.4799		0.924867	-0.686899
tr|K9U5F4 Transporter,hydrophobe/amphiphileefflux-1(HAE1)family GN=Chro_4449		-16.1419	-16.8764	-17.8313		-19.0986	-18.2552	-16.4195		0.451288	-0.974573
tr|K9U5F9 ABC-1domain-containingprotein GN=Chro_4455		-12.8788	-12.2271	-12.283		-14.2422	-14.4135	-14.2477		2.98069	-1.83816	+
tr|K9U5H1 Pyridoxine5'-phosphatesynthase GN=pdxJ		-15.9565	-17.8424	-16.754		-14.9364	-14.9452	-15.1473		1.54106	1.84136	+
tr|K9U5H7 Uncharacterizedprotein GN=Chro_4705		-10.8301	-11.3819	-11.6269		-11.2571	-11.2202	-11.1166		0.124799	0.0816355
tr|K9U5H8 TetratricopeptideTPR_1repeat-containingprotein GN=Chro_4476		-10.9823	-10.8929	-11.0017		-10.997	-11.4784	-10.9032		0.388782	-0.167231
tr|K9U5I0 Acetylglutamatekinase GN=argB		-16.4896	-16.7684	-17.0554		-16.163	-16.8675	-15.2214		0.611758	0.68715
tr|K9U5J9 Cytochromeb6-fcomplexsubunit4 GN=petD		-10.4782	-10.2598	-15.4114		-9.84679	-9.06359	-8.78002		0.757214	2.81965
tr|K9U5K1 NAD(P)H-quinoneoxidoreductasesubunitM GN=ndhM		-10.0543	-9.91071	-10.0522		-11.663	-11.9761	-11.6359		3.90666	-1.75261	+
tr|K9U5K4 ATPsynthasesubunitdelta GN=atpH		-7.70942	-7.81284	-7.77941		-7.98211	-8.09783	-8.12654		2.3081	-0.301603	+
tr|K9U5K8 6,7-dimethyl-8-ribityllumazinesynthase GN=ribH		-16.624	-17.069	-15.739		-15.9419	-16.0017	-15.6471		0.688091	0.613792
tr|K9U5M6 Allophycocyaninalphasubunitapoprotein GN=Chro_4320		-8.20421	-8.2194	-8.26664		-7.89883	-7.86643	-7.83896		3.8416	0.362012	+
tr|K9U5N2 Uncharacterizedprotein GN=Chro_5025		-10.2507	-10.367	-10.0731		-10.0554	-10.2164	-10.0986		0.471707	0.106764
tr|K9U5N6 Uncharacterizedprotein GN=Chro_5030		-16.9834	-15.43	-16.4561		-14.9268	-14.6694	-19.3133		0.00276593	-0.013327
tr|K9U5N7 1-deoxy-D-xylulose-5-phosphatesynthase GN=dxs		-16.8338	-15.7566	-15.5757		-17.1892	-16.1523	-17.0402		0.656913	-0.738512
tr|K9U5P1 ATP-dependentzincmetalloproteaseFtsH GN=ftsH		-10.3536	-10.394	-10.666		-11.2129	-11.4296	-11.156		2.45698	-0.794953	+
tr|K9U5P4 PhotosystemIIproteinD1 GN=psbA		-8.0986	-7.63703	-8.04483		-10.6567	-10.7031	-10.6938		4.32986	-2.75772	+
tr|K9U5Q5 3-betahydroxysteroiddehydrogenase/isomerase GN=Chro_4345		-16.8218	-15.1377	-17.4714		-13.7244	-14.0392	-14.1151		1.63035	2.51742	+
tr|K9U5Q6 Uncharacterizedprotein GN=Chro_4780		-17.2251	-16.4715	-16.272		-14.4395	-13.6296	-14.3968		2.51005	2.50088	+
tr|K9U5R6 Photosystemantennafamilyprotein GN=Chro_4355		-6.99671	-6.99787	-6.9496		-9.20665	-9.13717	-9.21686		6.70776	-2.2055	+
tr|K9U5S8 FAD-dependentpyridinenucleotide-disulfideoxidoreductase GN=Chro_5076		-12.063	-12.0239	-12.0438		-11.8464	-11.9253	-12.0574		0.736118	0.1005
tr|K9U5T1 Uncharacterizedprotein GN=Chro_4212		-17.682	-15.5939	-16.0841		-13.7738	-12.8614	-12.7384		2.0274	3.32881	+
tr|K9U5U7 NADPH-protochlorophyllideoxidoreductase GN=Chro_4371		-15.1914	-15.2703	-15.2765		-11.3754	-11.4461	-11.2888		6.6759	3.87599	+
tr|K9U5V2 Isocitratedehydrogenase[NADP] GN=Chro_5109		-18.0238	-17.4836	-16.6244		-17.9509	-17.4725	-15.8311		0.142623	0.29245
tr|K9U5V4 UspAdomain-containingprotein GN=Chro_4238		-17.2958	-15.4747	-16.7606		-11.2979	-11.2985	-11.2979		3.18964	5.21232	+
tr|K9U5W2 Membraneproteininvolvedinaromatichydrocarbondegradation GN=Chro_5119		-16.9241	-16.288	-17.1249		-16.1724	-14.9747	-16.1042		1.04329	1.02855	+
tr|K9U5W7 PhotosystemIIreactioncenterproteinH GN=psbH		-9.60154	-9.36016	-9.54405		-10.3067	-10.5909	-10.4267		2.98775	-0.939491	+
tr|K9U5W8 Uncharacterizedprotein GN=Chro_4391		-7.70074	-7.89137	-7.84801		-9.02869	-9.07488	-9.06574		4.51144	-1.24307	+
tr|K9U5X1 Uncharacterizedprotein GN=Chro_5129		-9.11686	-9.14561	-9.27565		-12.2931	-12.2528	-12.1039		5.64226	-3.03721	+
tr|K9U5Y4 Uncharacterizedprotein GN=Chro_5145		-15.6408	-16.1007	-16.9733		-15.3184	-17.0539	-17.1247		0.135835	-0.260723
tr|K9U5Y7 Twocomponenttranscriptionalregulator,wingedhelixfamily GN=Chro_4412		-17.9431	-16.6393	-16.9611		-12.3693	-12.5354	-12.1899		3.54465	4.81631	+
tr|K9U5Z2 UDP-sulfoquinovosesynthase GN=Chro_4417		-18.0346	-16.7751	-17.3698		-17.8025	-17.5846	-17.2511		0.142559	-0.152859
tr|K9U611 ATPsynthasegammachain GN=atpG		-7.40304	-7.31176	-7.34751		-7.93685	-8.004	-7.97989		4.32254	-0.619479	+
tr|K9U638 1-Cysperoxiredoxin GN=Chro_4479		-12.199	-12.0537	-11.636		-10.3447	-10.1643	-10.0797		3.16426	1.76668	+
tr|K9U645 RNAseR GN=Chro_4886		-15.1258	-16.9742	-15.1625		-17.6392	-15.8986	-14.8004		0.128048	-0.358568
tr|K9U651 Allophycocyaninbeta-18subunitapoprotein GN=Chro_4732		-12.1339	-12.3345	-12.1861		-12.3828	-11.9134	-11.9006		0.377348	0.15253
tr|K9U655 Proteinserine/threoninephosphatase GN=Chro_4499		-16.346	-17.1382	-17.8329		-17.9012	-19.564	-16.334		0.332058	-0.827351
tr|K9U662 Aminotransferase GN=Chro_5233		-17.3583	-16.9871	-18.1792		-15.4259	-15.2608	-16.3438		1.70292	1.83136	+
tr|K9U663 ABCtransporter,nitrate-likesubstratebindingprotein GN=Chro_4742		-17.1353	-16.9749	-17.4415		-11.0928	-11.0303	-11.0863		5.80553	6.11406	+
tr|K9U680 Uracilphosphoribosyltransferase GN=Chro_4529		-17.8319	-17.3824	-17.0648		-14.6372	-15.3432	-14.4022		2.73106	2.63215	+
tr|K9U682 Adenylylsulfatekinase GN=Chro_4931		-16.2724	-17.844	-15.7642		-17.2535	-18.617	-17.3439		0.657321	-1.11126
tr|K9U687 Geranylgeranylreductase GN=Chro_5258		-16.6584	-18.1893	-18.0975		-17.2846	-16.906	-16.453		0.626838	0.767239
tr|K9U6B5 ElongationfactorG GN=fusA		-16.6932	-16.1324	-18.1902		-10.8859	-11.0046	-11.0087		3.21821	6.03888	+
tr|K9U6E7 Ribulose1,5-bisphosphatecarboxylasesmallsubunit GN=Chro_5315		-16.6674	-17.4538	-17.5048		-7.68158	-7.85582	-7.7382		5.3634	9.45013	+
tr|K9U6G2 CobalaminsynthesisproteinP47K GN=Chro_4440		-17.7137	-17.0783	-17.2788		-14.3783	-14.5265	-13.8794		3.47427	3.09555	+
tr|K9U6H9 RiboflavinbiosynthesisproteinRibBA GN=ribBA		-16.647	-15.7817	-17.9848		-13.755	-13.9729	-13.9589		1.96972	2.90888	+
tr|K9U6I9 Uncharacterizedprotein GN=Chro_4655		-18.056	-18.1078	-16.4042		-16.2632	-17.1847	-13.8971		0.70445	1.74099
tr|K9U6J8 NeutralaminoacidABCtransporterATP-bindingprotein GN=Chro_4482		-18.1332	-18.2003	-16.8308		-15.5795	-15.4457	-15.6313		2.07244	2.16927	+
tr|K9U6K6 Uncharacterizedprotein GN=Chro_4853		-7.93494	-7.94514	-7.904		-7.75787	-7.92602	-7.94719		0.345609	0.0509981
tr|K9U6M6 Uncharacterizedprotein GN=Chro_4869		-12.6108	-12.0198	-11.9661		-11.448	-11.0769	-11.0294		1.84028	1.01409	+
tr|K9U6N4 Uncharacterizedprotein GN=Chro_4706		-9.76031	-9.42353	-9.85019		-9.6057	-9.69723	-9.5094		0.202558	0.0739009
tr|K9U6N7 Uncharacterizedprotein GN=Chro_4711		-16.0403	-17.5169	-16.8046		-14.2341	-13.464	-14.2182		2.32178	2.81515	+
tr|K9U6Q5 Uncharacterizedprotein GN=Chro_5148		-16.0405	-14.8011	-14.7621		-15.724	-15.424	-14.6482		0.0413527	-0.0641578
tr|K9U6S1 Deoxyguanosinetriphosphatetriphosphohydrolase GN=Chro_4750		-16.6874	-17.2916	-17.865		-12.5933	-12.7654	-12.8187		3.71275	4.5556	+
tr|K9U6S5 GMPsynthase[glutamine-hydrolyzing] GN=guaA		-15.7895	-17.9954	-16.7839		-15.8578	-16.5474	-16.4649		0.348672	0.566237
tr|K9U6S7 PhotosystemIproteinPsaD GN=Chro_4755		-3.12914	-3.03859	-3.14319		-3.49323	-3.5806	-3.57892		3.29079	-0.447276	+
tr|K9U6S9 SSUribosomalproteinS1P GN=Chro_5450		-17.9482	-16.4198	-18.2119		-13.3298	-13.4579	-13.6594		2.69028	4.04425	+
tr|K9U6T6 Nitrogenfixationprotein GN=Chro_4579		-13.8666	-13.8815	-13.8412		-17.5944	-17.8989	-14.5284		1.22667	-2.81081	+
tr|K9U6U7 ATPaseAAA-2domainprotein GN=Chro_5470;tr|K9U010|K9U010 ATPaseAAA-2domainprotein GN=Chro_2077		-17.1145	-16.7328	-18.2901		-12.5127	-12.8459	-13.0345		3.12784	4.58145	+
tr|K9U6V3 FADdependentoxidoreductase GN=Chro_5475;tr|K9U628|K9U628 FADdependentoxidoreductase GN=Chro_5197		-17.2501	-16.845	-16.169		-14.9077	-14.3711	-14.4461		2.4379	2.17976	+
tr|K9U6W1 30SribosomalproteinS10 GN=rpsJ		-17.4943	-16.8189	-16.1693		-12.5688	-12.6742	-13.664		2.76167	3.85855	+
tr|K9U6X0 UBA/THIF-typeNAD/FADbindingprotein GN=Chro_5497		-18.3037	-17.8761	-16.8249		-15.2087	-15.2598	-16.8895		1.25246	1.88223	+
tr|K9U6X6 Uncharacterizedprotein GN=Chro_5220		-17.5251	-16.7983	-15.9148		-10.378	-9.96535	-10.493		3.71221	6.4673	+
tr|K9U6Z5 Transcriptionalregulator,AbrBfamily GN=Chro_4976		-11.4115	-11.7402	-11.9808		-10.1875	-10.1294	-10.2313		3.09541	1.52811	+
tr|K9U708 Rieske(2Fe-2S)iron-sulfurdomainprotein GN=Chro_4991		-10.1713	-10.1082	-9.95407		-19.3084	-19.0946	-16.9136		3.39382	-8.36103	+
tr|K9U713 Adeninedeaminase GN=Chro_4996		-17.0835	-18.2219	-18.1027		-15.8347	-16.289	-15.8926		2.00745	1.79724	+
tr|K9U740 PhotosystemIP700chlorophyllaapoproteinA1 GN=psaA		-6.58183	-6.3561	-6.25416		-9.63884	-9.5439	-9.41791		4.95287	-3.13619	+
tr|K9U752 Uncharacterizedprotein GN=Chro_5042		-16.4388	-18.2999	-17.6427		-12.4908	-12.7875	-12.65		3.02372	4.81767	+
tr|K9U755 Uracilphosphoribosyltransferase GN=upp		-18.6032	-16.1853	-18.4629		-17.1366	-17.1096	-17.075		0.339283	0.643396
tr|K9U758 Cysteinesynthase GN=Chro_5595		-15.1824	-16.1856	-17.6738		-14.9527	-15.1944	-15.5359		0.685204	1.11962
tr|K9U766 Ribulosebisphosphatecarboxylaselargechain GN=cbbL		-11.6455	-11.4336	-11.4663		-9.13724	-8.99955	-9.12964		5.16136	2.42631	+
tr|K9U774 Sucrosesynthase GN=Chro_5323		-16.4026	-16.8392	-17.2263		-16.7957	-16.5816	-17.4298		0.118033	-0.112992
tr|K9U776 PutativefluorideiontransporterCrcB GN=crcB		-16.8254	-15.9319	-16.573		-14.0609	-14.0979	-13.9707		3.06177	2.40027	+
tr|K9U780 Uncharacterizedprotein GN=Chro_5329		-16.6143	-18.113	-18.7664		-18.3951	-17.4005	-19.0798		0.224313	-0.460572
tr|K9U799 ABCtransporterrelatedprotein GN=Chro_4738		-16.6544	-17.6544	-15.2996		-15.586	-15.0205	-15.0972		0.858301	1.30156
tr|K9U7A9 Forkhead-associatedprotein GN=Chro_5360		-16.831	-18.4721	-16.5362		-15.2485	-15.4558	-18.6906		0.255632	0.814799
tr|K9U7B7 Sec-independentproteintranslocaseproteinTatA GN=tatA		-10.0804	-10.338	-10.2033		-10.0258	-10.2128	-10.1932		0.265715	0.0632938
tr|K9U7C3 Uncharacterizedprotein GN=Chro_4927		-17.7371	-17.6855	-16.9648		-17.2574	-17.1878	-12.8095		0.501042	1.7109
tr|K9U7C6 GlycinecleavagesystemHprotein GN=gcvH		-16.3321	-17.2393	-16.7508		-13.4916	-12.0903	-13.3924		2.71534	3.78261	+
tr|K9U7C8 50SribosomalproteinL25 GN=rplY		-17.1659	-16.588	-16.7914		-16.206	-14.9067	-19.9392		0.0377354	-0.16885
tr|K9U7E0 Transcriptiontermination/antiterminationproteinNusA GN=nusA		-16.3814	-18.7747	-16.9704		-14.101	-14.1814	-14.2091		1.95107	3.21164	+
tr|K9U7F0 30SribosomalproteinS7 GN=rpsG		-17.3214	-15.3186	-17.8887		-14.5827	-15.8951	-14.6375		0.949159	1.80449	+
tr|K9U7F3 Uncharacterizedprotein GN=Chro_4969		-10.9965	-11.2631	-11.3259		-11.1366	-11.2209	-11.4811		0.228292	-0.0843754
tr|K9U7F7 Band7protein GN=Chro_5173		-16.1767	-16.5514	-16.4648		-17.1044	-17.5924	-17.4261		2.22989	-0.976729	+
tr|K9U7G6 Uncharacterizedprotein GN=Chro_5183		-16.8491	-16.9786	-17.3098		-10.3271	-10.2982	-9.87817		5.37307	6.87801	+
tr|K9U7I8 Alpha/betahydrolasefoldprotein GN=Chro_5014		-17.7013	-16.7653	-16.5147		-12.6842	-13.3977	-13.0481		3.16469	3.95046	+
tr|K9U7I9 SPFHdomain,Band7familyprotein GN=Chro_5208		-13.2305	-13.2405	-14.9648		-13.3664	-13.0663	-13.2928		0.41582	0.570081
tr|K9U7J3 Uncharacterizedprotein GN=Chro_5422		-14.4029	-14.4149	-14.6315		-14.8975	-15.3138	-15.0292		1.84894	-0.597052	+
tr|K9U7L5 Uncharacterizedprotein GN=Chro_5045		-12.4917	-12.55	-12.4376		-12.4622	-12.4175	-12.5748		0.0497871	0.00825787
tr|K9U7L6 Glutamyl-tRNA(Gln)amidotransferasesubunitA GN=gatA		-16.9466	-16.8058	-17.4674		-14.7066	-15.7823	-15.7245		1.84221	1.66879	+
tr|K9U7L7 PhotosystemIICP47reactioncenterprotein GN=psbB		-6.4839	-6.48421	-6.49525		-9.08619	-9.08165	-9.0432		8.26884	-2.58256	+
tr|K9U7L9 Uncharacterizedprotein GN=Chro_4854		-16.6672	-16.9842	-16.3073		-15.3095	-19.3042	-15.7048		0.0314364	-0.119927
tr|K9U7M5 Uncharacterizedprotein GN=Chro_4859		-17.1574	-17.8997	-16.9887		-15.204	-15.6092	-15.3911		2.51907	1.94718	+
tr|K9U7N2 Uncharacterizedprotein GN=Chro_4864		-13.1735	-12.121	-12.7207		-11.5742	-11.913	-11.8371		1.30656	0.897	+
tr|K9U7N6 Agmatinase GN=Chro_5254		-16.0217	-16.4801	-17.8524		-16.3452	-16.4257	-16.2137		0.341228	0.456531
tr|K9U7Q6 NitrogenregulatoryproteinP-IIfamily GN=Chro_5092		-15.9869	-17.3225	-17.0875		-15.1963	-17.2559	-15.0666		0.512912	0.959362
tr|K9U7Q9 ChaperoneproteinHtpG GN=Chro_5098		-16.7365	-16.5299	-16.8044		-14.3741	-15.0921	-15.0536		2.76748	1.85035	+
tr|K9U7R3 Uncharacterizedprotein GN=Chro_5285		-16.9698	-17.4797	-17.3012		-14.5164	-14.4858	-14.8282		3.85217	2.64006	+
tr|K9U7R5 Plastocyanin GN=petE		-11.9705	-16.3231	-11.9191		-9.87226	-10.2589	-9.77656		1.10107	3.43501	+
tr|K9U7S8 PhageshockproteinA(PspA)familyprotein GN=Chro_5301		-12.3454	-12.3428	-12.2463		-11.6824	-11.9827	-11.724		2.18047	0.515151	+
tr|K9U7T0 L-glutamateABCtransporterATP-bindingprotein GN=Chro_5537		-16.2219	-17.0025	-15.1835		-17.0119	-16.345	-18.7763		0.622992	-1.24175
tr|K9U7T1 ProteinPsbN GN=psbN		-18.3921	-11.439	-16.1502		-10.8089	-10.8555	-10.8307		1.0302	4.49537	+
tr|K9U7T7 Uncharacterizedprotein GN=Chro_5828		-16.6879	-17.8635	-16.1149		-13.2605	-14.2439	-14.2722		2.07432	2.96325	+
tr|K9U7U5 Uncharacterizedprotein GN=Chro_5557		-12.3586	-12.0582	-12.5017		-12.2804	-12.2694	-12.5172		0.117152	-0.0494833
tr|K9U7V6 TranslationinitiationfactorIF-2 GN=infB		-17.091	-17.101	-16.8746		-17.5204	-16.5809	-17.6148		0.25422	-0.216494
tr|K9U7X0 HemerythrinHHEcationbindingdomainprotein GN=Chro_5165		-17.315	-16.8187	-17.111		-13.5878	-13.169	-13.0893		4.25034	3.79956	+
tr|K9U7X7 Extracellularsolute-bindingprotein,family7 GN=Chro_4940		-14.5111	-14.2737	-14.7906		-12.407	-12.3847	-12.0965		3.61408	2.22903	+
tr|K9U7X9 Cyanobacterialporin GN=Chro_5593		-4.83072	-4.86478	-5.00022		-5.0093	-5.05714	-5.09934		1.26895	-0.156687
tr|K9U7Y9 Abortiveinfectionprotein GN=Chro_5358		-13.8116	-13.8977	-13.8215		-12.5341	-12.8101	-12.8213		3.48196	1.1218	+
tr|K9U7Z3 HtrA2peptidase GN=Chro_5610		-17.3729	-17.314	-16.3068		-14.1192	-14.7141	-14.2318		2.60171	2.64283	+
tr|K9U811 TranscriptionalregulatorAbrB GN=Chro_4987		-16.8602	-12.6021	-16.3531		-13.0975	-12.719	-13.0262		0.796616	2.32424
tr|K9U830 PhotosystemIIproteinPsbQ GN=Chro_5012		-7.51437	-7.55469	-7.59787		-7.65291	-7.75288	-7.86031		1.43846	-0.199724
tr|K9U842 PhotosystemIP700chlorophyllaapoproteinA2 GN=psaB;tr|K9U1I6|K9U1I6 PhotosystemIP700chlorophyllaapoproteinA2 GN=psaB		-9.42285	-9.32865	-9.16888		-12.4882	-12.3226	-12.456		5.38524	-3.11544	+
tr|K9U843 Uncharacterizedprotein GN=Chro_5399		-14.5778	-14.5079	-14.7455		-18.6891	-14.6489	-14.8668		0.482316	-1.45788
tr|K9U849 NAD-dependentepimerase/dehydratase GN=Chro_5037		-16.0778	-16.1665	-18.5526		-13.2429	-13.5916	-13.5311		1.88171	3.47709	+
tr|K9U888 Ketol-acidreductoisomerase(NADP(+)) GN=ilvC		-18.1653	-16.1313	-16.8253		-11.5733	-11.9019	-11.7023		3.03465	5.31483	+
tr|K9U8A1 L-lysineABCtransporterATP-bindingprotein GN=Chro_5476		-14.4142	-16.8887	-13.5925		-13.737	-12.6557	-12.5182		0.873591	1.99485
tr|K9U8B8 S-adenosylmethioninesynthase GN=metK;tr|K9U141|K9U141 S-adenosylmethioninesynthase GN=metK		-16.6474	-17.1244	-17.2339		-13.3621	-13.4708	-13.5758		4.30446	3.5323	+
tr|K9U8C7 Ammoniumtransporter GN=Chro_5509		-12.5214	-12.5264	-17.4609		-11.4704	-12.0415	-11.7306		0.663666	2.42203
tr|K9U8F4 Neutralaminoacid-bindingprotein GN=Chro_5540		-16.6149	-16.3689	-16.3813		-10.7149	-10.6916	-10.667		6.62676	5.76386	+
tr|K9U8H0 Aspartyl/glutamyl-tRNA(Asn/Gln)amidotransferasesubunitB GN=gatB		-18.3529	-18.5615	-17.5196		-17.3931	-16.0822	-17.985		0.699519	0.991218
tr|K9U8I7 Ribulose-phosphate3-epimerase GN=Chro_5189		-18.0503	-16.8396	-17		-14.5222	-15.1404	-14.4214		2.38342	2.60195	+
tr|K9U8I9 HeatshockproteinHsp20 GN=Chro_5386;tr|K9U7E9|K9U7E9 HeatshockproteinHsp20 GN=Chro_4964		-15.6495	-17.2469	-16.2071		-11.2705	-11.1719	-11.2133		3.408	5.14926	+
tr|K9U8L4 OutermembranetransportenergizationproteinExbB GN=Chro_5219		-12.0017	-13.0112	-12.0689		-13.6743	-13.9285	-13.9223		1.93277	-1.48109	+
tr|K9U8M2 Fructose-bisphosphatealdolase GN=Chro_5230		-17.9364	-17.4732	-18.3227		-19.931	-17.2734	-15.1306		0.120506	0.465817
tr|K9U8M9 Glutaredoxin GN=Chro_5402		-15.7577	-13.6319	-16.7843		-11.2625	-11.4639	-11.9431		1.80562	3.83483	+
tr|K9U8R3 NADHdehydrogenasesubunitL GN=Chro_5443		-11.4793	-11.4781	-11.5712		-11.9045	-12.4967	-12.7966		1.55279	-0.889726	+
tr|K9U8U2 PhageshockproteinA(PspA)familyprotein GN=Chro_5302		-11.5222	-12.1021	-11.3156		-10.8152	-10.87	-10.9427		1.49698	0.770705	+
tr|K9U8V6 Ureasesubunitalpha GN=ureC		-16.5564	-17.5317	-16.7514		-18.0067	-17.1067	-16.4166		0.157248	-0.230178
tr|K9U8V7 Ribulose1,5-bisphosphatecarboxylasesmallsubunit GN=Chro_5317		-17.4397	-17.0137	-18.5128		-14.0521	-14.1459	-13.6676		2.85379	3.70019	+
tr|K9U8V9 Cyanobacterialporin GN=Chro_5710		-16.066	-16.2233	-18.2062		-13.4294	-13.4737	-13.6854		2.05158	3.30227	+
tr|K9U8W0 HemeexporterproteinCcmA GN=Chro_5506		-15.5429	-18.3323	-15.773		-13.8784	-14.809	-14.6276		1.05735	2.11111	+
tr|K9U8W6 Surfaceantigen(D15) GN=Chro_5327		-11.7915	-11.9867	-12.2118		-10.2318	-10.244	-10.2544		3.87146	1.7533	+
tr|K9U8Y4 Uncharacterizedprotein GN=Chro_5737		-16.4418	-16.7987	-18.0907		-15.2419	-14.0858	-13.9855		1.8483	2.67267	+
tr|K9U908 Multi-sensorsignaltransductionhistidinekinase GN=Chro_5369		-16.5434	-16.7659	-15.8827		-18.4665	-18.6858	-18.4281		2.81188	-2.12946	+
tr|K9U911 Amineoxidase GN=Chro_5574		-16.9567	-14.979	-16.6921		-16.1259	-14.8636	-14.4206		0.597401	1.07257
tr|K9U962 D-fructose1,6-bisphosphataseclass2/sedoheptulose1,7-bisphosphatase GN=Chro_5405		-16.5028	-16.5703	-17.5873		-11.2148	-11.2159	-11.1615		4.07059	5.68944	+
tr|K9U979 Uncharacterizedprotein GN=Chro_5426		-7.94393	-8.06103	-7.91409		-8.42295	-8.66993	-8.61552		2.61939	-0.59645	+
tr|K9U9F3 Methylmalonate-semialdehydedehydrogenase(Acylating) GN=Chro_5515		-17.5554	-18.5219	-16.1951		-16.1147	-19.9259	-17.638		0.133069	-0.468714
tr|K9U9K7 Large-conductancemechanosensitivechannel GN=mscL		-10.0339	-10.1622	-10.093		-11.1476	-10.7221	-10.883		2.49965	-0.821197	+
tr|K9U9L0 UspAdomain-containingprotein GN=Chro_5592		-13.7853	-16.1159	-16.186		-12.4235	-12.4539	-12.4399		1.68336	2.92326	+
tr|K9U9W4 Uncharacterizedprotein GN=Chro_5694		-18.6543	-18.2161	-15.665		-16.0825	-17.2106	-17.367		0.242844	0.625125
tr|K9UA05 Cadmium-translocatingP-typeATPase GN=Chro_5731		-16.3721	-15.7905	-16.576		-17.3571	-17.5615	-18.5529		1.64403	-1.57765	+
