# Supplementary material for: Changes in supramolecular organization of cyanobacterial thylakoid membrane complexes in response to far-red light photoacclimation
Source: Sci Adv. 2022 Feb 9;8(6):eabj4437. doi: 10.1126/sciadv.abj4437 (PMC8827656; doi:10.1126/sciadv.abj4437)
Supplement: Supplementary file 2 — Data S1 to S2 [file sciadv.abj4437_data_s1_and_s2.zip › sciadv.abj4437_data_s2.xlsx]

## Sheet: Data Set S2
	Top-(1 < N ≤ 3) tryptic peptides		White light				Far red light
Protein IDs	(normalized ion intensity)		Rep 1	Rep 2	Rep 3		Rep 1	Rep 2	Rep 3		-log(10) p-value	Difference (FRL-WL)	Significance (p < 0.05)
tr|K9U740 Photosystem I P700 chlorophyll a apoprotein PsaA GN=Chro_5026	LLDAGVAPK		0.00780992	0.00754308	0.00882656		0.000580582	0.000575832	0.000592569
	VVVDNDPVPTSFELWSKPGHFDR		0.00257785	0.00295764	0.00255646		0.000677982	0.000611351	0.000756393
	ALSIIQGR		0.0023251	0.00226695	0.00264484		0.000205002	0.000213008	0.000196548
	Sum		0.0127129	0.0127677	0.0140279		0.00146357	0.00140019	0.00154551
	Log(2) Sum		-6.29757	-6.29136	-6.15556		-9.4163	-9.48016	-9.3377		6.05386	-3.16322	+
tr|K9U842 Photosystem I P700 chlorophyll a apoprotein PsaB GN=Chro_5027	QILIEPVFAQFIQGAHGK		0.00147397	0.00161928	0.00168401		0.000180856	0.000211975	0.000178715
	FRPSLSWFK		0.000224054	0.000258632	0.000228102		6.44317e-05	6.83206e-05	7.55444e-05
	Sum		0.00169802	0.00187791	0.00191211		0.000245288	0.000280296	0.000254259
	Log(2) Sum		-9.20193	-9.05665	-9.03062		-11.9932	-11.8008	-11.9414		5.44494	-2.8154	+
tr|K9TXQ7 Photosystem I reaction center PsaL subunit XI GN=Chro_1824	NQEVVFPAGRDPQNSNLETPVNSSGLVK		0.0181674	0.0169107	0.0169485		0.00280941	0.00262192	0.00271776
	DPQNSNLETPVNSSGLVK		0.010061	0.00974022	0.00937158		0.000631058	0.000597617	0.000646891
	NQEVVFPAGR		0.00425564	0.00391044	0.00414667		0.000311227	0.000308069	0.000313196
	Sum		0.032484	0.0305614	0.0304667		0.00375169	0.00352761	0.00367785
	Log(2) Sum		-4.94412	-5.03215	-5.03662		-8.05824	-8.1471	-8.08692		6.77987	-3.09312	+
tr|K9TY88 Photosystem Ireaction center protein PsaF subunit III GN=Chro_1827	ELLSGELTAK		0.019846	0.0212909	0.0201978		0.00149184	0.00132594	0.00139691
	YAQAMCGPEGLPHLVVDGR		0.0174345	0.00468632	0.0152566		0.000777071	0.000799233	0.00128709
	CSDSPAFVQR		0.00514148	0.00479884	0.00531015		0.00033627	0.000333234	0.000323956
	Sum		0.042422	0.0307761	0.0407645		0.00260518	0.00245841	0.00300796
	Log(2) Sum		-4.55904	-5.02205	-4.61654		-8.5844	-8.66806	-8.377		4.63536	-3.81061	+
tr|K9TZX8 Photosystem I reaction center protein PsaF subunit III GN=Chro_2236	NAPDTYYFNKPFK		0	0	4.53129e-05		0.00905189	0.00861875	0.00880041
	YELCGTDGLPHLPLDR		0	0	0		0.00484873	0.00531272	0.00513481
	YELCGTDGLPHLPLDRLDR		0	0	0		0.00216267	0.0021532	0.000434787
	Sum				4.53129e-05		0.0160633	0.0160847	0.01437
	Log(2) Sum		-13.0174	-14.2906	-14.4297		-5.96009	-5.95817	-6.1208		4.19882	7.89954	+
tr|K9TUH4 Photosystem II protein D1 PsbA GN=Chro_0664	VIGTEADLVNR		0.000192576	0.000183517	0.000202314		0.000129907	0.000130218	0.000133916
	Sum		0.000192576	0.000183517	0.000202314		0.000129907	0.000130218	0.000133916
	Log(2) Sum		-12.3423	-12.4118	-12.2711		-12.9102	-12.9068	-12.8664		3.67605	-0.552734	+
tr|K9U5P4 Photosystem II protein D1 PsbA GN=Chro_4335	VVNTWADVLNR		0.00224839	0.00230934	0.0024006		0.000406299	0.000380837	0.00037412
	FGQEGETYNIVAAHGYFGR		0.000584683	0.000587247	0.000552493		9.45916e-05	7.27249e-05	8.33311e-05
	ANLGMEVMHER		0.000911887	0.00227599	0.000922298		8.10736e-05	0.0001206	0.000117542
	Sum		0.00374496	0.00517258	0.00387539		0.000581964	0.000574162	0.000574993
	Log(2) Sum		-8.06083	-7.5949	-8.01144		-10.7468	-10.7662	-10.7642		4.38119	-2.87001	+
tr|K9U7L7 Photosystem II CP47 reaction center protein PsbB GN=Chro_5453	AQGGEIINFDGDQSTR		0.00464257	0.00452123	0.00471617		0.000599343	0.000613589	0.000664426
	FGDLALAKPDGVFR		0.00317964	0.00289322	0.00294063		0.000405788	0.000451194	0.000440332
	SLSEAWSEIPEK		0.00281798	0.00285156	0.00270809		0.000567281	0.000528689	0.000550088
	Sum		0.0106402	0.010266	0.0103649		0.00157241	0.00159347	0.00165485
	Log(2) Sum		-6.55433	-6.60598	-6.59215		-9.31281	-9.29361	-9.23909		7.22444	-2.69768	+
tr|K9TXL6 PhotosystemIICP43reactioncenterproteinPsbC GN=Chro_1212	LGANVGSAQGPTGLGK		0.00539173	0.00520828	0.00573115		0.000919443	0.000852404	0.000918997
	DQESSGFAWWAGNAR		0.00112717	0.00107509	0.00103515		0.000311474	0.000269102	0.000309856
	NDIQPWQAR		0.00127561	0.00128173	0.00136916		0.000239577	0.00026016	0.00024532
	Sum		0.00779451	0.0075651	0.00813546		0.00147049	0.00138167	0.00147417
	Log(2) Sum		-7.00333	-7.04643	-6.94156		-9.40948	-9.49938	-9.40588		6.23346	-2.44114	+
tr|K9TXS5 Photosystem II D2 protein PsbD GN=Chro_1679	NILLNEGIR		0.0054929	0.00594343	0.00565674		0.000880449	0.000863511	0.000878414
	AWMAPQDQPHENFEFPEEVLPR		0.00142424	0.00139674	0.00146187		0.000397963	0.000441722	0.000407617
	Sum		0.00691714	0.00734017	0.00711861		0.00127841	0.00130523	0.00128603
	Log(2) Sum		-7.17561	-7.08997	-7.13419		-9.61143	-9.58148	-9.60286		7.1111	-2.46533	+
tr|K9U5W7 Photosystem II reaction center protein PsbH GN=Chro_5124	TWLGEILRPLNSEYGK		0.000396397	0.000470024	0.000411277		0.000222532	0.000186186	0.00020758
	Sum		0.000396397	0.000470024	0.000411277		0.000222532	0.000186186	0.00020758
	Log(2) Sum		-11.3008	-11.055	-11.2476		-12.1337	-12.391	-12.234		3.24146	-1.05179	+
tr|K9TVF4 Cytochrome c-550 PsbV GN=Chro_0440	TVPLNDSGDTTVLSLK		0.000150572	0.000146085	0.00013997		0.00113118	0.00101131	0.00102398
	NPTTYDGEEEIAEIHPSIK		0	0	0		0.00109544	0.00105032	0.00101914
	TNQNVGLDPESLAGASPSR		9.70109e-05	0	0		0.00106394	0.00108454	0.0010967
	Sum		0.000247583	0.000146085	0.00013997		0.00329056	0.00314617	0.00313982
	Log(2) Sum		-11.9798	-12.7409	-12.8026		-8.24745	-8.31219	-8.3151		4.03665	4.21619	+
